# Supplementary material for: Bioinformatics Unmasks the Maneuverers of Pain Pathways in Acute Kidney Injury
Source: Sci Rep. 2019 Aug 15;9:11872. doi: 10.1038/s41598-019-48209-x (PMC6695489; doi:10.1038/s41598-019-48209-x)
Supplement: Supplementary file 1 [file 41598_2019_48209_MOESM1_ESM.xlsx]

## Sheet: sheet 1
Tittle : Bioinformatics Unmasks the Maneuverers of Pain Pathways in Acute Kidney Injury
Authors: Aprajita Gupta1, Sanjeev Puri2, Veena Puri1*.
1. Centre for Systems Biology and Bioinformatics, Panjab University, Chandigarh, India.
2. Biotechnology Branch UIET, Panjab University, Chandigarh, India.
vpuri1825@pu.ac.in
list of all the genes retrieved from NCBI
tax_id	Org_name	GeneID	CurrentID	Status	Symbol	Aliases	description	other_designations	map_location	chromosome	genomic_nucleotide_accession.version	start_position_on_the_genomic_accession	end_position_on_the_genomic_accession	orientation	exon_count	OMIM
10090	Mus musculus	171283	0	live	Havcr1	AI503787, KIM-1, TIM-1, Tim1, Timd1	hepatitis A virus cellular receptor 1	hepatitis A virus cellular receptor 1 homolog|HAVcr-1|T-cell immunoglobulin and mucin domain containing 1|T-cell immunoglobulin mucin receptor 1|TIMD-1|kidney injury molecule 1|t cell immunoglobulin and mucin domain-containing protein 1|t cell membrane protein 1	11 B1.1	11	NC_000077.6	46739822	46779578	plus	10
10090	Mus musculus	20848	0	live	Stat3	1110034C02Rik, AW109958, Aprf	signal transducer and activator of transcription 3	signal transducer and activator of transcription 3|acute phase response factor	11 63.82 cM	11	NC_000077.6	100886806	100939579	minus	24
10090	Mus musculus	18763	0	live	Pkd1	PC1, mFLJ00285	polycystin 1, transient receptor poteintial channel interacting	polycystin-1|autosomal dominant polycystic kidney disease 1 protein homolog|polycystic kidney disease 1 homolog|polycystic kidney disease 1 homolog; polycystin-1|polycystin 1	17 12.4 cM	17	NC_000083.6	24549950	24596514	plus	46
10090	Mus musculus	50490	0	live	Nox4	AI648021	NADPH oxidase 4	NADPH oxidase 4|KOX-1|kidney oxidase-1|kidney superoxide-producing NADPH oxidase|renal NAD(P)H-oxidase|superoxide-generating NADPH oxidase 4	7 D3	7	NC_000073.6	87246405	87398710	plus	22
10090	Mus musculus	11826	0	live	Aqp1	CHIP28	aquaporin 1	aquaporin-1|AQP-1|DER2|aquaporin-CHIP|delayed early response protein 2|growth factor-induced delayed early response protein|water channel protein for red blood cells and kidney proximal tubule	6 27.38 cM	6	NC_000072.6	55336299	55348555	plus	4
10090	Mus musculus	22059	0	live	Trp53	Tp53, bbl, bfy, bhy, p44, p53	transformation related protein 53	cellular tumor antigen p53|mutant p53|p53 cellular tumor antigen|tumor suppressor p53|tumor supressor p53	11 42.83 cM	11	NC_000077.6	69580359	69591873	plus	12
10090	Mus musculus	16193	0	live	Il6	Il-6	interleukin 6	interleukin-6|B-cell hybridoma growth factor|interleukin HP-1	5 15.7 cM	5	NC_000071.6	30013114	30019975	plus	5
10090	Mus musculus	21898	0	live	Tlr4	Lps, Ly87, Ran/M1, Rasl2-8	toll-like receptor 4	toll-like receptor 4|Toll like receptor 4|lipopolysaccharide response	4 34.66 cM	4	NC_000070.6	66827551	66846581	plus	3
10090	Mus musculus	21926	0	live	Tnf	DIF, TNF-a, TNF-alpha, TNFSF2, TNFalphaa, Tnfsf1a, Tnlg1f, Tnf	tumor necrosis factor	tumor necrosis factor|cachectin|tumor necrosis factor ligand 1f|tumor necrosis factor ligand superfamily member 2|tumor necrosis factor-alpha	17 18.59 cM	17	NC_000083.6	35199367	35202007	minus	4
10090	Mus musculus	21803	0	live	Tgfb1	TGF-beta1, TGFbeta1, Tgfb, Tgfb-1	transforming growth factor, beta 1	transforming growth factor beta-1	7 13.98 cM	7	NC_000073.6	25687002	25705077	plus	7
10090	Mus musculus	12387	0	live	Ctnnb1	Bfc, Catnb, Mesc	catenin (cadherin associated protein), beta 1	catenin beta-1|beta-catenin	9 72.19 cM	9	NC_000075.6	120933400	120960507	plus	15
10090	Mus musculus	20423	0	live	Shh	9530036O11Rik, Dsh, Hhg1, Hx, Hxl3, M100081NC, Shh	sonic hedgehog	sonic hedgehog protein|HHG-1|hemimelic extra toes|shh unprocessed N-terminal signaling and C-terminal autoprocessing domains|short digits	5 14.39 cM	5	NC_000071.6	28456840	28467101	minus	5
10090	Mus musculus	18126	0	live	Nos2	MAC-NOS, NOS-II, Nos-2a, i-NOS, iNOS, Nos2	nitric oxide synthase 2, inducible	nitric oxide synthase, inducible|NOS type II|inducible NO synthase|inducible NOS|inducible nitric oxide synthase|macrophage NOS|nitric oxide synthase 2, inducible, macrophage|peptidyl-cysteine S-nitrosylase NOS2	11 46.74 cM	11	NC_000077.6	78920787	78960232	plus	29
10090	Mus musculus	24088	0	live	Tlr2	Ly105	toll-like receptor 2	toll-like receptor 2	3 E3	3	NC_000069.6	83836272	83841824	minus	3
10090	Mus musculus	19016	0	live	Pparg	Nr1c3, PPAR-gamma, PPAR-gamma2, PPARgamma, PPARgamma2	peroxisome proliferator activated receptor gamma	peroxisome proliferator-activated receptor gamma|nuclear receptor subfamily 1 group C member 3|peroxisome proliferator activated receptor gamma 2|peroxisome proliferator activated receptor gamma 4	6 53.41 cM	6	NC_000072.6	115360877	115490404	plus	14
10090	Mus musculus	11847	0	live	Arg2	AII, AU022422	arginase type II	arginase-2, mitochondrial|arginase II|kidney-type arginase|non-hepatic arginase|type II arginase	12 C3	12	NC_000078.6	79130788	79156301	plus	8
10090	Mus musculus	18033	0	live	Nfkb1	NF-KB1, NF-kappaB, NF-kappaB1, p105, p50, p50/p105	nuclear factor of kappa light polypeptide gene enhancer in B cells 1, p105	nuclear factor NF-kappa-B p105 subunit|DNA-binding factor KBF1|EBP-1|NF kappaB1|NF-kappa-B1 p84/NF-kappa-B1 p98|NF-kappaB p50|nuclear factor kappaB p50|nuclear factor of kappa light chain gene enhancer in B-cells 1, p105|p50 subunit of NF kappaB	3 62.82 cM	3	NC_000069.6	135584655	135691982	minus	26
10090	Mus musculus	22339	0	live	Vegfa	Vegf, Vpf	vascular endothelial growth factor A	vascular endothelial growth factor A|vascular permeability factor	17 22.79 cM	17	NC_000083.6	46016993	46032377	minus	8
10090	Mus musculus	18024	0	live	Nfe2l2	Nrf2	nuclear factor, erythroid derived 2, like 2	nuclear factor erythroid 2-related factor 2|NF-E2-related factor 2|NFE2-related factor 2	2 44.75 cM	2	NC_000068.7	75675513	75704663	minus	6
10090	Mus musculus	15251	0	live	Hif1a	AA959795, HIF-1-alpha, HIF1-alpha, HIF1alpha, MOP1, bHLHe78	hypoxia inducible factor 1, alpha subunit	hypoxia-inducible factor 1-alpha|ARNT-interacting protein	12 31.99 cM	12	NC_000078.6	73901324	73947554	plus	16
10090	Mus musculus	17380	0	live	Mme	6030454K05Rik, C85356, CALLA, CD10, NEP, SFE	membrane metallo endopeptidase	neprilysin|atriopeptidase|common acute lymphoblastic leukemia antigen|enkephalinase|neutral endopeptidase 24.11|skin fibroblast elastase	3 29.97 cM	3	NC_000069.6	63295224	63383713	plus	26
10090	Mus musculus	15978	0	live	Ifng	IFN-g, Ifg	interferon gamma	interferon gamma|IFN-gamma|gamma interferon	10 66.75 cM	10	NC_000076.6	118441046	118445894	plus	4
10090	Mus musculus	16153	0	live	Il10	CSIF, Il-10	interleukin 10	interleukin-10|cytokine synthesis inhibitory factor	1 56.89 cM	1	NC_000067.6	131019845	131024970	plus	5
10090	Mus musculus	18127	0	live	Nos3	2310065A03Rik, Nos-3, eNOS, ecNOS	nitric oxide synthase 3, endothelial cell	nitric oxide synthase, endothelial|EC-NOS|NOS type III|NOSIII|cNOS|constitutive NOS|endothelial NOS|endothelial nitric oxide synthase	5 11.32 cM	5	NC_000071.6	24364819	24384474	plus	26
10090	Mus musculus	11651	0	live	Akt1	Akt, LTR-akt, PKB, PKB/Akt, PKBalpha, Rac	thymoma viral proto-oncogene 1	RAC-alpha serine/threonine-protein kinase|AKT1 kinase|Akt1m protein|PKB alpha|RAC-PK-alpha|protein kinase B-alpha|proto-oncogene c-AKT|related to A and C kinases|tumor rejection antigen peptide pRLib	12 61.2 cM	12	NC_000078.6	112653821	112674796	minus	16
10090	Mus musculus	17874	0	live	Myd88		myeloid differentiation primary response gene 88	myeloid differentiation primary response protein MyD88|myeloid differentiation primary response protein 88	9 71.33 cM	9	NC_000075.6	119335988	119340040	minus	6
10090	Mus musculus	19225	0	live	Ptgs2	COX2, Cox-2, PES-2, PGHS-2, PHS II, PHS-2, Pghs2, TIS10, gripghs	prostaglandin-endoperoxide synthase 2	prostaglandin G/H synthase 2|PGH synthase 2|cyclooxygenase-2|glucocorticoid-regulated inflammatory cyclooxygenase|macrophage activation-associated marker protein P71/73|prostaglandin H2 synthase 2	1 63.84 cM	1	NC_000067.6	150100031	150108234	plus	10
10090	Mus musculus	216799	0	live	Nlrp3	AGTAVPRL, AII/AVP, Cias1, FCAS, FCU, MWS, Mmig1, NALP3, Pypaf1	NLR family, pyrin domain containing 3	NACHT, LRR and PYD domains-containing protein 3|NACHT/LRR/pyrin domain-containing protein 3|PYRIN-containing APAF1-like protein 1|cold autoinflammatory syndrome 1 protein homolog|cryopyrin|mast cell maturation-associated-inducible protein 1	11 B1.3	11	NC_000077.6	59541569	59566956	plus	12
10090	Mus musculus	15368	0	live	Hmox1	D8Wsu38e, HO-1, HO1, Hemox, Hmox, Hsp32	heme oxygenase 1	heme oxygenase 1|P32 protein|heme oxygenase (decycling) 1|hemoxygenase	8 C1	8	NC_000074.6	75093618	75100593	plus	5
10090	Mus musculus	14102	0	live	Fas	AI196731, APO1, APT1, CD95, TNFR6, Tnfrsf6, lpr	Fas (TNF receptor superfamily member 6)	tumor necrosis factor receptor superfamily member 6|FASLG receptor|Fas (TNF receptor superfamily member)|Fas antigen|apo-1 antigen|apoptosis-mediating surface antigen FAS|lymphoproliferation	19 29.48 cM	19	NC_000085.6	34290659	34327775	plus	11
10090	Mus musculus	20296	0	live	Ccl2	AI323594, HC11, JE, MCAF, MCP-1, MCP1, SMC-CF, Scya2, Sigje	chemokine (C-C motif) ligand 2	C-C motif chemokine 2|monocyte chemoattractant protein 1|monocyte chemotactic protein 1|platelet-derived growth factor-inducible protein JE|small-inducible cytokine A2	11 49.82 cM	11	NC_000077.6	82035577	82037452	plus	3
10090	Mus musculus	19211	0	live	Pten	2310035O07Rik, A130070J02Rik, AI463227, B430203M17Rik, MMAC1, PTENbeta, TEP1	phosphatase and tensin homolog	phosphatidylinositol 3,4,5-trisphosphate 3-phosphatase and dual-specificity protein phosphatase PTEN|mitochondrial PTENalpha|mutated in multiple advanced cancers 1	19 28.14 cM	19	NC_000085.6	32757577	32826160	plus	10
10090	Mus musculus	56637	0	live	Gsk3b	7330414F15Rik, 8430431H08Rik, C86142, GSK-3, GSK-3beta, GSK3	glycogen synthase kinase 3 beta	glycogen synthase kinase-3 beta|serine/threonine-protein kinase GSK3B	16 B3	16	NC_000082.6	38089001	38246080	plus	13
10090	Mus musculus	16176	0	live	Il1b	IL-1beta, Il-1b	interleukin 1 beta	interleukin-1 beta|IL-1 beta	2 62.97 cM	2	NC_000068.7	129363842	129371170	minus	6
10090	Mus musculus	21937	0	live	Tnfrsf1a	CD120a, FPF, TNF-R, TNF-R-I, TNF-R1, TNF-R55, TNF-alphaR1, TNFAR, TNFR60, TNFRI, TNFRp55, TNFalpha-R1, Tnfr-2, Tnfr1, p55, p55-R	tumor necrosis factor receptor superfamily, member 1a	tumor necrosis factor receptor superfamily member 1A|TNF receptor alpha chain|TNF-RI|TNF-alpha-R1|TNFR-I|p60|tumor necrosis factor receptor 1|tumor necrosis factor receptor type I	6 59.32 cM	6	NC_000072.6	125349723	125362483	plus	10
10090	Mus musculus	18128	0	live	Notch1	9930111A19Rik, Mis6, N1, Tan1, lin-12	notch 1	neurogenic locus notch homolog protein 1|Motch A|Notch gene homolog 1|mT14|major type A protein|p300|transmembrane receptor Notch1	2 18.91 cM	2	NC_000068.7	26457902	26503822	minus	34
10090	Mus musculus	17395	0	live	Mmp9	AW743869, B/MMP9, Clg4b, Gel B, MMP-9, pro-MMP-9	matrix metallopeptidase 9	matrix metalloproteinase-9|92 kDa gelatinase|92 kDa type IV collagenase|92kD gelatinase|92kD type IV collagenase|collagenase type IVB|gelatinase B	2 85.27 cM	2	NC_000068.7	164940744	164955850	plus	14
10090	Mus musculus	56717	0	live	Mtor	2610315D21Rik, AI327068, FRAP, FRAP2, Frap1, RAFT1, RAPT1, flat	mechanistic target of rapamycin kinase	serine/threonine-protein kinase mTOR|FK506 binding protein 12-rapamycin associated protein 1|FK506-binding protein 12-rapamycin complex-associated protein 1|FKBP-rapamycin associated protein (FRAP)|FKBP12-rapamycin complex-associated protein|angiopoietin-like factor CDT6|mammalian target of rapamycin|mechanistic target of rapamycin (serine/threonine kinase)|rapamycin target protein 1	4 78.76 cM	4	NC_000070.6	148448582	148557685	plus	58
10090	Mus musculus	18399	0	live	Slc22a6	NKT, Oat1, Orctl1, mOat1	solute carrier family 22 (organic anion transporter), member 6	solute carrier family 22 member 6|kidney-specific transport protein|mNKT|mROAT1|novel kidney transcript|organic anion transporter 1|organic cationic transporter-like 1|renal organic anion transporter 1	19 5.44 cM	19	NC_000085.6	8617996	8628299	plus	10
10090	Mus musculus	20750	0	live	Spp1	2AR, Apl-1, BNSP, BSPI, Bsp, ETA-1, Eta, OP, Opn, Opnl, Ric, Spp-1	secreted phosphoprotein 1	osteopontin|44 kDa bone phosphoprotein|bone sialoprotein 1|calcium oxalate crystal growth inhibitor protein|early T-lymphocyte activation 1 protein|minopontin|osteopontin-like protein	5 50.68 cM	5	NC_000071.6	104435111	104441053	plus	8
10090	Mus musculus	11820	0	live	App	Abeta, Abpp, Adap, Ag, Cvap, E030013M08Rik, betaApp	amyloid beta (A4) precursor protein	amyloid-beta A4 protein|amyloid beta A4 protein|alzheimer disease amyloid A4 protein homolog|amyloid precursor protein|amyloid-beta precursor protein|amyloidogenic glycoprotein|appican|beta-amyloid precursor protein|protease nexin II	16 46.92 cM	16	NC_000082.6	84952666	85173952	minus	19
10090	Mus musculus	11816	0	live	Apoe	AI255918, Apo-E	apolipoprotein E	apolipoprotein E	7 9.94 cM	7	NC_000073.6	19696244	19699188	minus	6
10090	Mus musculus	16171	0	live	Il17a	Ctla-8, Ctla8, IL-17, IL-17A, Il17	interleukin 17A	interleukin-17A|cytotoxic T-lymphocyte-associated antigen 8	1 A4	1	NC_000067.6	20730905	20734496	plus	3
10090	Mus musculus	16846	0	live	Lep	ob, obese	leptin	leptin|obesity factor	6 12.3 cM	6	NC_000072.6	29060195	29073877	plus	3
10090	Mus musculus	12028	0	live	Bax		BCL2-associated X protein	apoptosis regulator BAX	7 29.32 cM	7	NC_000073.6	45461695	45468205	minus	7
10090	Mus musculus	19697	0	live	Rela	p65	v-rel reticuloendotheliosis viral oncogene homolog A (avian)	transcription factor p65|avian reticuloendotheliosis viral (v-rel) oncogene homolog A|nuclear factor NF-kappa-B p65 subunit|nuclear factor of kappa light polypeptide gene enhancer in B-cells 3|p65 NF kappaB|p65 NF-kappa B|p65 NFkB	19 4.34 cM	19	NC_000085.6	5637440	5648131	plus	13
10090	Mus musculus	12064	0	live	Bdnf		brain derived neurotrophic factor	brain-derived neurotrophic factor	2 56.63 cM	2	NC_000068.7	109674700	109727043	plus	9
10090	Mus musculus	26416	0	live	Mapk14	CSBP2, Crk1, Csbp1, Mxi2, PRKM14, PRKM15, p38, p38-alpha, p38MAPK, p38a, p38alpha	mitogen-activated protein kinase 14	mitogen-activated protein kinase 14|MAP kinase 14|MAP kinase p38 alpha|MAPK 14|mitogen-activated protein kinase p38 alpha|p38 MAP kinase alpha|p38 MAPK	17 14.85 cM	17	NC_000083.6	28691342	28748405	plus	15
10090	Mus musculus	12159	0	live	Bmp4	Bmp-4, Bmp2b, Bmp2b-1, Bmp2b1	bone morphogenetic protein 4	bone morphogenetic protein 4|bone morphogenetic protein 2B	14 23.95 cM	14	NC_000080.6	46383525	46390669	minus	8
10090	Mus musculus	16189	0	live	Il4	BSF-1, Il-4	interleukin 4	interleukin-4|B-cell IgG differentiation factor|B-cell growth factor 1|B-cell stimulatory factor 1|IGG1 induction factor|lymphocyte stimulatory factor 1	11 31.97 cM	11	NC_000077.6	53612460	53618665	minus	5
10090	Mus musculus	81897	0	live	Tlr9		toll-like receptor 9	toll-like receptor 9	9 F1	9	NC_000075.6	106222598	106226876	plus	2
10090	Mus musculus	93759	0	live	Sirt1	AA673258, SIR2L1, Sir2, Sir2a, Sir2alpha	sirtuin 1	NAD-dependent protein deacetylase sirtuin-1|SIR2-like protein 1|regulatory protein SIR2 homolog 1|sirtuin 1 ((silent mating type information regulation 2, homolog) 1	10 B4	10	NC_000076.6	63319005	63339035	minus	9
10090	Mus musculus	17127	0	live	Smad3	AU022421, Madh3	SMAD family member 3	mothers against decapentaplegic homolog 3|MAD homolog 3|Smad 3|mMad3|mad3|mothers against DPP homolog 3	9 C	9	NC_000075.6	63646766	63757994	minus	11
10090	Mus musculus	19013	0	live	Ppara	4933429D07Rik, AW742785, Nr1c1, PPAR-alpha, PPARalpha, Ppar	peroxisome proliferator activated receptor alpha	peroxisome proliferator-activated receptor alpha|nuclear receptor subfamily 1 group C member 1	15 40.42 cM	15	NC_000081.6	85734628	85806851	plus	15
10090	Mus musculus	13649	0	live	Egfr	9030024J15Rik, AI552599, Erbb, Errb1, Errp, Wa5, wa-2, wa2	epidermal growth factor receptor	epidermal growth factor receptor|avian erythroblastic leukemia viral (v-erb-b) oncogene homolog|waved 2	11 9.41 cM	11	NC_000077.6	16752203	16913907	plus	28
10090	Mus musculus	14103	0	live	Fasl	APT1LG1, CD178, CD95-L, CD95L, Fas-Lg, Tnfsf6, Tnlg1a, gld, Fasl	Fas ligand (TNF superfamily, member 6)	tumor necrosis factor ligand superfamily member 6|CD95 ligand|Fas antigen ligand|generalized lymphoproliferative disease|tumor necrosis factor ligand 1a	1 69.95 cM	1	NC_000067.6	161780691	161788495	minus	4
10090	Mus musculus	15289	0	live	Hmgb1	HMG-1, Hmg1, SBP-1, p30	high mobility group box 1	high mobility group protein B1|amphoterin|high mobility group protein 1	5 89.18 cM	5	NC_000071.6	149046702	149053057	minus	6
10090	Mus musculus	16000	0	live	Igf1	C730016P09Rik, Igf-1, Igf-I	insulin-like growth factor 1	insulin-like growth factor I|somatomedin	10 43.7 cM	10	NC_000076.6	87858265	87937047	plus	12
10090	Mus musculus	16819	0	live	Lcn2	24p3, AW212229, NRL, Sip24	lipocalin 2	neutrophil gelatinase-associated lipocalin|SV-40-induced 24P3 protein|neu-related lipocalin|p25|secreted inducible protein 24|siderocalin LCN2	2 22.09 cM	2	NC_000068.7	32384637	32387739	minus	6
10090	Mus musculus	11607	0	live	Agtr1a	1810074K20Rik, AG2S, AI551199, AT1, AT1a, AT2R1, AT2R1A, Agtr-1a, Agtr1, Angtr-1a	angiotensin II receptor, type 1a	type-1A angiotensin II receptor|angiotensin II type-1A receptor|angiotensin receptor 1|angiotensin receptor 1a	13 13.19 cM	13	NC_000079.6	30336356	30382867	plus	4
10090	Mus musculus	13058	0	live	Cybb	C88302, CGD91-phox, Cgd, Cyd, Nox2, gp91-1, gp91phox	cytochrome b-245, beta polypeptide	cytochrome b-245 heavy chain|NADPH oxidase 2|cytochrome b558 subunit beta|heme-binding membrane glycoprotein gp91phox|neutrophil cytochrome b 91 kDa polypeptide|p22 phagocyte B-cytochrome	X A1.1	X	NC_000086.7	9435252	9487766	minus	14
10090	Mus musculus	16173	0	live	Il18	Igif, Il-18	interleukin 18	interleukin-18|IFN-gamma-inducing factor|IL-1 gamma|interferon gamma-inducing factor|interleukin-1 gamma	9 27.75 cM	9	NC_000075.6	50554705	50581841	plus	11
10090	Mus musculus	13051	0	live	Cx3cr1		chemokine (C-X3-C motif) receptor 1	CX3C chemokine receptor 1|C-X3-C CKR-1|chemokine (C-X3-C) receptor 1|fractalkine receptor	9 F4	9	NC_000075.6	120048683	120068296	minus	2
10090	Mus musculus	12043	0	live	Bcl2	AW986256, Bcl-2, C430015F12Rik, D630044D05Rik, D830018M01Rik	B cell leukemia/lymphoma 2	apoptosis regulator Bcl-2	1 49.76 cM	1	NC_000067.6	106538176	106714290	minus	2
10090	Mus musculus	12575	0	live	Cdkn1a	CAP20, CDKI, CIP1, Cdkn1, P21, SDI1, Waf1, mda6, p21Cip1, p21WAF	cyclin-dependent kinase inhibitor 1A (P21)	cyclin-dependent kinase inhibitor 1|CDK-interacting protein 1|melanoma differentiation-associated protein	17 15.12 cM	17	NC_000083.6	29090979	29100722	plus	4
10090	Mus musculus	20846	0	live	Stat1	2010005J02Rik, AA408197	signal transducer and activator of transcription 1	signal transducer and activator of transcription 1	1 26.81 cM	1	NC_000067.6	52119438	52161865	plus	26
10090	Mus musculus	11545	0	live	Parp1	5830444G22Rik, AI893648, ARTD1, Adprp, Adprt1, C80510, PARP, PPOL, msPARP, parp-1, sPARP-1	poly (ADP-ribose) polymerase family, member 1	poly [ADP-ribose] polymerase 1|ADP-ribosyltransferase (NAD+, poly (ADP-ribose) polymerase) 1|ADP-ribosyltransferase diphtheria toxin-like 1|ADPRT 1|NAD(+) ADP-ribosyltransferase 1|poly(ADP-ribose) polymerase|poly[ADP-ribose] synthase 1|poly[ADP-ribose] synthetase 1	1 84.44 cM	1	NC_000067.6	180568975	180601254	plus	23
10090	Mus musculus	12367	0	live	Casp3	A830040C14Rik, AC-3, CASP-3, CC3, CPP-32, CPP32, Caspase-3, Lice, SCA-1, Yama, mldy	caspase 3	caspase-3|SREBP cleavage activity 1|apopain|caspase 3, apoptosis related cysteine protease|cysteine protease CPP32|protein Yama	8 26.39 cM	8	NC_000074.6	46617291	46639698	plus	8
10090	Mus musculus	15894	0	live	Icam1	CD54, Icam-1, Ly-47, MALA-2	intercellular adhesion molecule 1	intercellular adhesion molecule 1|myD10	9 7.69 cM	9	NC_000075.6	21015960	21028797	plus	7
10090	Mus musculus	14609	0	live	Gja1	AU042049, AW546267, Cnx43, Cx43, Cx43alpha1, Gja-1, Npm1, connexin43	gap junction protein, alpha 1	gap junction alpha-1 protein|alpha 1 connexin|connexin-43|gap junction 43 kDa heart protein|gap junction membrane channel protein alpha 1	10 28.64 cM	10	NC_000076.6	56377300	56390419	plus	2
10090	Mus musculus	20315	0	live	Cxcl12	Pbsf, Scyb12, Sdf1, Tlsf, Tpar1	chemokine (C-X-C motif) ligand 12	stromal cell-derived factor 1|12-O-tetradecanoylphorbol 13-acetate repressed protein 1|pre-B-cell growth-stimulating factor|thymic lymphoma cell-stimulating factor	6 F1	6	NC_000072.6	117168535	117181368	plus	4
10090	Mus musculus	11606	0	live	Agt	AI265500, AngI, AngII, Aogen, Serpina8	angiotensinogen (serpin peptidase inhibitor, clade A, member 8)	angiotensinogen|angiotensin I|angiotensin ll|serpin A8	8 72.81 cM	8	NC_000074.6	124556587	124569707	minus	5
10090	Mus musculus	17319	0	live	Mif	GIF, Glif	macrophage migration inhibitory factor (glycosylation-inhibiting factor)	macrophage migration inhibitory factor|DER6|L-dopachrome isomerase|L-dopachrome tautomerase|delayed early response protein 6|glycosylation-inhibiting factor|phenylpyruvate tautomerase	10 C1	10	NC_000076.6	75859353	75860250	minus	3
10090	Mus musculus	20682	0	live	Sox9	2010306G03Rik, AV220920, mKIAA4243	SRY (sex determining region Y)-box 9	transcription factor SOX-9|SRY-box containing gene 9	11 77.27 cM	11	NC_000077.6	112782210	112787757	plus	3
10090	Mus musculus	11450	0	live	Adipoq	30kDa, APN, Acdc, Acrp30, Ad, GBP28, adipo, apM1	adiponectin, C1Q and collagen domain containing	adiponectin|30 kDa adipocyte complement-related protein|adipocyte complement related protein|adipocyte complement-related 30 kDa protein|adipocyte, C1Q and collagen domain containing|adipocyte, C1q and collagen domain-containing protein|adipocyte-specific protein AdipoQ	16 13.96 cM	16	NC_000082.6	23146536	23157968	plus	3
10090	Mus musculus	11441	0	live	Chrna7	Acra7, alpha7, nAchR	cholinergic receptor, nicotinic, alpha polypeptide 7	neuronal acetylcholine receptor subunit alpha-7|acetylcholine receptor alpha 7 neural|alpha7 nicotinic receptor|alpha7-nAChR	7 34.47 cM	7	NC_000073.6	63098692	63212526	minus	10
10090	Mus musculus	16591	0	live	Kl	alpha-kl	klotho	klotho|secreted form of Klotho protein	5 G3	5	NC_000071.6	150952607	150993817	plus	6
10090	Mus musculus	12505	0	live	Cd44	AU023126, AW121933, AW146109, HERMES, Ly-24, Pgp-1	CD44 antigen	CD44 antigen|ECMR-III|GP90 lymphocyte homing/adhesion receptor|HUTCH-I|PGP-I|extracellular matrix receptor III|hermes antigen|hyaluronate receptor|lymphocyte antigen 24|phagocytic glycoprotein 1|phagocytic glycoprotein I	2 54.13 cM	2	NC_000068.7	102811141	102901669	minus	20
10090	Mus musculus	16590	0	live	Kit	Bs, CD117, Fdc, Gsfsco1, Gsfsco5, Gsfsow3, SCO1, SCO5, SOW3, Ssm, Tr-kit, W, c-KIT	KIT proto-oncogene receptor tyrosine kinase	mast/stem cell growth factor receptor Kit|Dominant white spotting|SCFR|Steel Factor Receptor|belly-spot|c-kit proto-oncogene protein|dominant spotting|kit oncogene|proto-oncogene c-Kit|proto-oncogene tyrosine-protein kinase Kit|spotted sterile male|tyrosine-protein kinase Kit	5 39.55 cM	5	NC_000071.6	75574987	75656722	plus	22
10090	Mus musculus	12767	0	live	Cxcr4	CD184, CXC-R4, CXCR-4, Cmkar4, LESTR, PB-CKR, PBSF/SDF-1, Sdf1r, b2b220Clo	chemokine (C-X-C motif) receptor 4	C-X-C chemokine receptor type 4|SDF-1 receptor|chemokine (C-X-C) receptor 4|chemokine receptor 4|fusin|leukocyte-derived seven transmembrane domain receptor|leukocyte-expressed seven-transmembrane-domain|pre-B-cell-derived chemokine receptor|stromal cell-derived factor 1 receptor	1 56.43 cM	1	NC_000067.6	128588199	128592311	minus	3
10090	Mus musculus	12772	0	live	Ccr2	Cc-ckr-2a, Ccr2b, Ckr2, Ckr2a, Ckr2b, Cmkbr2, mJe-r, Ccr2	chemokine (C-C motif) receptor 2	C-C chemokine receptor type 2|C-C CHEMOKINE RECEPTOR TYPE 2 (C-C CKR-2) (CC-CKR-2) (CCR-2) (CCR2) (JE/FIC RECEPTOR) (MCP-1 RECEPTOR)|C-C CKR-2|CCR-2|JE/FIC receptor|MCP-1 receptor|MIP-1 alphaR|chemoattractant protein-1 receptor|chemokine (C-C) receptor 2	9 75.05 cM	9	NC_000075.6	124101918	124109140	plus	5
10090	Mus musculus	12765	0	live	Cxcr2	CD128, CDw128, Cmkar2, Gpcr16, IL-8Rh, IL-8rb, IL8RA, Il8rb, mIL-8RH	chemokine (C-X-C motif) receptor 2	C-X-C chemokine receptor type 2|CXC-R2|CXCR-2|GRO/MGSA receptor|IL-8 receptor alpha chain|IL-8R B|chemokine (C-X-C) receptor 2|high affinity interleukin-8 receptor B|interleukin 8 receptor, beta|interleukin-8 receptor type B	1 38.41 cM	1	NC_000067.6	74153994	74161246	plus	3
10090	Mus musculus	77125	0	live	Il33	9230117N10Rik, Il-33, Il1f11, NF-HEV	interleukin 33	interleukin-33|nuclear factor from high endothelial venules	19 C1	19	NC_000085.6	29925114	29960715	plus	11
10090	Mus musculus	11622	0	live	Ahr	Ah, Ahhe, In, bHLHe76, Ahr	aryl-hydrocarbon receptor	aryl hydrocarbon receptor|ah receptor|dioxin receptor	12 15.78 cM	12	NC_000078.6	35497979	35534989	minus	11
10090	Mus musculus	26419	0	live	Mapk8	AI849689, JNK, JNK1, Prkm8, SAPK1	mitogen-activated protein kinase 8	mitogen-activated protein kinase 8|JNK1 beta1 protein kinase|MAP kinase 8|MAPK 8|c-Jun N-terminal kinase 1|protein kinase mitogen-activated 8|stress-activated protein kinase JNK1	14 B	14	NC_000080.6	33377898	33447212	minus	13
10090	Mus musculus	11596	0	live	Ager	RAGE	advanced glycosylation end product-specific receptor	advanced glycosylation end product-specific receptor|advanced glycation end-products receptor|receptor for advanced glycation end-products variant 20|receptor for advanced glycosylation end products	17 B1	17	NC_000083.6	34597410	34600937	plus	10
10090	Mus musculus	26413	0	live	Mapk1	9030612K14Rik, AA407128, AU018647, C78273, ERK, Erk2, MAPK2, PRKM2, Prkm1, p41mapk, p42mapk	mitogen-activated protein kinase 1	mitogen-activated protein kinase 1|ERK-2|ERT1|MAP kinase 1|MAP kinase 2|MAP kinase isoform p42|MAPK 1|MAPK 2|extracellular signal-regulated kinase 2|mitogen-activated protein kinase 2|p42-MAPK	16 10.53 cM	16	NC_000082.6	16983379	17047453	plus	9
10090	Mus musculus	193034	0	live	Trpv1	OTRPC1, TRPV1alpha, TRPV1beta, VR-1, Vr1	transient receptor potential cation channel, subfamily V, member 1	transient receptor potential cation channel subfamily V member 1|capsaicin receptor|cation channel|deltaN-TRPv1|osm-9-like TRP channel 1|transient receptor potential cation channel V1|vanilloid receptor 1|vanilloid receptor subtype 1	11 45.25 cM	11	NC_000077.6	73234149	73261322	plus	16
10090	Mus musculus	14173	0	live	Fgf2	Fgf-2, Fgfb, bFGF	fibroblast growth factor 2	fibroblast growth factor 2|HBGF-2|basic fibroblast growth factor|heparin-binding growth factor 2	3 18.41 cM	3	NC_000069.6	37348477	37404893	plus	3
10090	Mus musculus	19017	0	live	Ppargc1a	A830037N07Rik, Gm11133, PGC-1, PPARGC-1-alpha, Pgc-1alpha, Pgc1, Pgco1, Ppargc1	peroxisome proliferative activated receptor, gamma, coactivator 1 alpha	peroxisome proliferator-activated receptor gamma coactivator 1-alpha|PPAR-gamma coactivator 1-alpha	5 C1	5	NC_000071.6	51454249	52116058	minus	21
10090	Mus musculus	19353	0	live	Rac1	AL023026, D5Ertd559e	Rac family small GTPase 1	ras-related C3 botulinum toxin substrate 1|RAS-related C3 botulinum substrate 1|p21-Rac1	5 82.22 cM	5	NC_000071.6	143505481	143528117	minus	7
10090	Mus musculus	20656	0	live	Sod2	MnSOD, Sod-2	superoxide dismutase 2, mitochondrial	superoxide dismutase [Mn], mitochondrial|manganese SOD|manganese superoxide dismutase	17 8.75 cM	17	NC_000083.6	13007839	13018119	plus	5
10090	Mus musculus	11540	0	live	Adora2a	A2AAR, A2aR, AA2AR	adenosine A2a receptor	adenosine receptor A2a	10 C1	10	NC_000076.6	75316862	75334792	plus	6
10090	Mus musculus	21938	0	live	Tnfrsf1b	CD120b, TNF-R-II, TNF-R2, TNF-R75, TNF-alphaR2, TNFBR, TNFR80, TNFRII, TNFalpha-R2, Tnfr-1, Tnfr2, p75	tumor necrosis factor receptor superfamily, member 1b	tumor necrosis factor receptor superfamily member 1B|TNF receptor beta chain|TNF-RII|TNFR-II|p75 TNFR|p80 TNF-alpha receptor|tumor necrosis factor receptor 2|tumor necrosis factor receptor type II	4 78.17 cM	4	NC_000070.6	145212368	145246870	minus	10
10090	Mus musculus	387140	0	live	Mir21a	Mir21, Mirn21, mmu-mir-21, mmu-mir-21a	microRNA 21a	microRNA 21	11 C	11	NC_000077.6	86584067	86584158	minus	1
10090	Mus musculus	16476	0	live	Jun	AP-1c, c-jun, Jun	jun proto-oncogene	transcription factor AP-1|AH119|AP1|Jun oncogene|V-jun avian sarcoma virus 17 oncogene homolog|activator protein 1|immediate early|jun A|proto-oncogene c-jun	4 43.34 cM	4	NC_000070.6	95049036	95052222	minus	1
10090	Mus musculus	12266	0	live	C3	AI255234, ASP, HSE-MSF, Plp	complement component 3	complement C3|acylation stimulating protein|complement component 3d|complement factor 3	17 29.72 cM	17	NC_000083.6	57203967	57228136	minus	42
10090	Mus musculus	16847	0	live	Lepr	LEPROTb, Modb1, OB-RGRP, Obr, db, diabetes, obese-like, obl, Lepr	leptin receptor	leptin receptor|B219|LEP-R|OB receptor|leptin receptor gene-related protein	4 46.96 cM	4	NC_000070.6	101717134	101815354	plus	21
10090	Mus musculus	18439	0	live	P2rx7	AI467586, P2X(7), P2X7R	purinergic receptor P2X, ligand-gated ion channel, 7	P2X purinoceptor 7|ATP receptor|P2X7 purinoceptor|P2X7 receptor|P2Z receptor	5 F	5	NC_000071.6	122643911	122691432	plus	16
10090	Mus musculus	18566	0	live	Pdcd1	Ly101, PD-1, Pdc1	programmed cell death 1	programmed cell death protein 1|mPD-1|programmed cell death 1 protein|protein PD-1	1 D	1	NC_000067.6	94038305	94052553	minus	5
10090	Mus musculus	13982	0	live	Esr1	ER, ER-alpha, ERa, ERalpha, ESR, Estr, Estra, Nr3a1	estrogen receptor 1 (alpha)	estrogen receptor|C-terminally-truncated estrogen receptor alpha product-4|C-terminally-truncated estrogen receptor alpha product-5|C-terminally-truncated estrogen receptor alpha product-6|C-terminally-truncated estrogen receptor alpha product-7|estradiol receptor|nuclear receptor subfamily 3 group A member 1	10 2.03 cM	10	NC_000076.6	4611989	5005633	plus	21
10090	Mus musculus	12702	0	live	Socs3	Cis3, Cish3, EF-10, Ef10, SSI-3, Ssi3	suppressor of cytokine signaling 3	suppressor of cytokine signaling 3|CIS-3|E2a-Pbx1 target gene in fibroblasts 10|STAT-induced STAT inhibitor 3|cytokine inducible SH2-containing protein 3	11 E2	11	NC_000077.6	117966079	117970342	minus	4
10090	Mus musculus	16412	0	live	Itgb1	4633401G24Rik, AA409975, AA960159, CD29, Fnrb, Gm9863, gpIIa	integrin beta 1 (fibronectin receptor beta)	integrin beta-1|VLA-4 subunit beta|fibronectin receptor subunit beta	8 E2	8	NC_000074.6	128685654	128733579	plus	16
10090	Mus musculus	16150	0	live	Ikbkb	AI132552, IKK-2, IKK-beta, IKK2, IKK[b], IKKbeta	inhibitor of kappaB kinase beta	inhibitor of nuclear factor kappa-B kinase subunit beta|I-kappa-B kinase 2|I-kappa-B-kinase beta|IKK-B|NFKBIKB|inhibitor of kappa light polypeptide gene enhancer in B-cells, kinase beta|nuclear factor NF-kappa-B inhibitor kinase beta	8 A2	8	NC_000074.6	22659205	22706591	minus	21
10090	Mus musculus	12608	0	live	Cebpb	C/EBPbeta, CRP2, IL-6DBP, LAP, LIP, NF-IL6, NF-M, Nfil6	CCAAT/enhancer binding protein (C/EBP), beta	CCAAT/enhancer-binding protein beta|AGP/EBP|C/EBP BETA|interleukin-6-dependent-binding protein|liver-enriched transcriptional activator|nuclear protein Il6	2 87.58 cM	2	NC_000068.7	167688915	167690432	plus	1
10090	Mus musculus	26417	0	live	Mapk3	Erk-1, Erk1, Ert2, Esrk1, Mnk1, Mtap2k, Prkm3, p44, p44erk1, p44mapk	mitogen-activated protein kinase 3	mitogen-activated protein kinase 3|MAP kinase 3|extracellular signal-regulated kinase 1|insulin-stimulated MAP2 kinase|microtubule-associated protein 2 kinase|p44 MAP kinase|pp42/MAP kinase	7 69.25 cM	7	NC_000073.6	126759626	126765816	plus	9
10090	Mus musculus	18787	0	live	Serpine1	PAI-1, PAI1, Planh1	serine (or cysteine) peptidase inhibitor, clade E, member 1	plasminogen activator inhibitor 1|PAI|Plasminogen activator inhibitor-1 precursor (PAI-1) (Endothelial plasminogen activator inhibitor) (PAI)|endothelial plasminogen activator inhibitor|nexin, plasminogen activator inhibitor type 1|plasminogen activator inhibitor, type I|serine (or cysteine) proteinase inhibitor, clade E, member 1|serpin E1	5 G2	5	NC_000071.6	137061504	137072272	minus	9
10090	Mus musculus	17390	0	live	Mmp2	Clg4a, GelA, MMP-2	matrix metallopeptidase 2	72 kDa type IV collagenase|72 kDa gelatinase|72kD gelatinase|72kD type IV collagenase|72kDa gelatinase|72kDa type IV collagenase|gelatinase A|matrix metalloproteinase 2	8 44.99 cM	8	NC_000074.6	92827291	92853421	plus	14
10090	Mus musculus	16854	0	live	Lgals3	GBP, L-34, Mac-2, gal3	lectin, galactose binding, soluble 3	galectin-3|35 kDa lectin|CBP 35|L-34 galactoside-binding lectin|carbohydrate-binding protein 35|gal-3|galactose-specific lectin 3|igE-binding protein|laminin-binding protein|lectin L-29|mac-2 antigen	14 C1	14	NC_000080.6	47373860	47386167	plus	6
10090	Mus musculus	11516	0	live	Adcyap1	PACAP	adenylate cyclase activating polypeptide 1	pituitary adenylate cyclase-activating polypeptide	17 E5	17	NC_000083.6	93198908	93206541	plus	7
10090	Mus musculus	13653	0	live	Egr1	A530045N19Rik, ETR103, Egr-1, Krox-1, Krox-24, Krox24, NGF1-A, NGFI-A, NGFIA, TIS8, Zenk, Zfp-6, Zif268, egr	early growth response 1	early growth response protein 1|Krox-24 nuclear protein|nerve growth factor-induced protein A|transcription factor Zif268|zinc finger protein Krox-24	18 18.76 cM	18	NC_000084.6	34861207	34864956	plus	2
10090	Mus musculus	12491	0	live	Cd36	FAT, GPIV, Scarb3	CD36 molecule	platelet glycoprotein 4|CD36 antigen|GPIIIB|PAS IV|PAS-4|fatty acid translocase|glycoprotein IIIb|platelet glycoprotein IV	5 8.11 cM	5	NC_000071.6	17781690	17888959	minus	18
10090	Mus musculus	105787	0	live	Prkaa1	AI194361, AI450832, AL024255, AMPKalpha1, C130083N04Rik	protein kinase, AMP-activated, alpha 1 catalytic subunit	5'-AMP-activated protein kinase catalytic subunit alpha-1|ACACA kinase|AMP-activated protein kinase, alpha 1 catalytic subunit|AMPK subunit alpha-1|HMGCR kinase|acetyl-CoA carboxylase kinase|hydroxymethylglutaryl-CoA reductase kinase|tau-protein kinase PRKAA1	15 A1	15	NC_000081.6	5143861	5181899	plus	10
10090	Mus musculus	21939	0	live	Cd40	AI326936, Bp50, GP39, HIGM1, IGM, IMD3, T-BAM, TRAP, Tnfrsf5, p50	CD40 antigen	tumor necrosis factor receptor superfamily member 5|B-cell surface antigen CD40|CD40L receptor|T-cell differentiation antigen	2 85.38 cM	2	NC_000068.7	165055608	165071654	plus	10
10090	Mus musculus	16168	0	live	Il15	AI503618, IL-15	interleukin 15	interleukin-15	8 39.33 cM	8	NC_000074.6	82331624	82403272	minus	12
10090	Mus musculus	17869	0	live	Myc	AU0167572, Niard, Nird, bHLHe39, Myc	myelocytomatosis oncogene	myc proto-oncogene protein|c-myc proto-oncogene|transcription factor p64	15 26.19 cM	15	NC_000081.6	61985341	61990361	plus	3
10090	Mus musculus	11539	0	live	Adora1	A1-AR, A1AR, A1R, AA1R, AI848715, BB176431, Ri	adenosine A1 receptor	adenosine receptor A1	1 E4	1	NC_000067.6	134199215	134235457	minus	4
10090	Mus musculus	142980	0	live	Tlr3	AI957183	toll-like receptor 3	toll-like receptor 3	8 B1.1	8	NC_000074.6	45395665	45411949	minus	9
10090	Mus musculus	12766	0	live	Cxcr3	Cd183, Cmkar3	chemokine (C-X-C motif) receptor 3	C-X-C chemokine receptor type 3|IP-10 receptor|interferon-inducible protein 10 receptor	X 44.58 cM	X	NC_000086.7	101731535	101734147	minus	2
10090	Mus musculus	12475	0	live	Cd14		CD14 antigen	monocyte differentiation antigen CD14|myeloid cell-specific leucine-rich glycoprotein	18 19.46 cM	18	NC_000084.6	36725064	36726815	minus	2
10090	Mus musculus	18613	0	live	Pecam1	C85791, Cd31, PECAM-1, Pecam	platelet/endothelial cell adhesion molecule 1	platelet endothelial cell adhesion molecule	11 E1	11	NC_000077.6	106654213	106750623	minus	17
10090	Mus musculus	20186	0	live	Nr1h4	AI957360, Fxr, HRR1, RIP14, Rxrip14	nuclear receptor subfamily 1, group H, member 4	bile acid receptor|RXR-interacting protein 14|farnesoid X activated receptor|farnesol receptor HRR-1|retinoid X receptor-interacting protein 14	10 44.98 cM	10	NC_000076.6	89454234	89533646	minus	12
10090	Mus musculus	11829	0	live	Aqp4	WCH4	aquaporin 4	aquaporin-4|mercurial-insensitive water channel	18 8.74 cM	18	NC_000084.6	15389394	15410982	minus	10
10090	Mus musculus	20371	0	live	Foxp3	JM2, scurfin, sf	forkhead box P3	forkhead box protein P3|scurfy	X 3.41 cM	X	NC_000086.7	7579676	7595243	plus	15
10090	Mus musculus	70008	0	live	Ace2	2010305L05Rik	angiotensin I converting enzyme (peptidyl-dipeptidase A) 2	angiotensin-converting enzyme 2|ACE-related carboxypeptidase|angiotensin I converting enzyme 2	X 76.12 cM	X	NC_000086.7	164139342	164188418	plus	19
10090	Mus musculus	12273	0	live	C5ar1	C5aR, C5r1, Cd88, D7Msu1	complement component 5a receptor 1	C5a anaphylatoxin chemotactic receptor 1|C5a anaphylatoxin receptor|C5a ligand|C5a-R|complement component 5, receptor 1	7 8.77 cM	7	NC_000073.6	16246743	16259540	minus	3
10090	Mus musculus	17748	0	live	Mt1	MT-I, Mt-1	metallothionein 1	metallothionein-1|metallothionein-I	8 46.34 cM	8	NC_000074.6	94179084	94180327	plus	2
10090	Mus musculus	20344	0	live	Selp	CD62P, GMP-140, Grmp, LECAM3, PADGEM	selectin, platelet	P-selectin|CD62 antigen-like family member P|granule membrane protein 140|leukocyte-endothelial cell adhesion molecule 3|platelet activation dependent granule-external membrane protein	1 71.42 cM	1	NC_000067.6	164115264	164150026	plus	16
10090	Mus musculus	13405	0	live	Dmd	DXSmh7, DXSmh9, Dp427, Dp71, dys, mdx, pke	dystrophin, muscular dystrophy	dystrophin|X-linked muscular dystrophy|dystrophin Dp71 delta110 isoform|dystrophin Dp71c isoform|dystrophin Dp71d delta71,74 isoform|dystrophin Dp71d delta74 isoform|dystrophin Dp71d(delta71,73-74)|dystrophin Dp71f delta74 isoform	X 38.38 cM	X	NC_000086.7	82814664	85205050	plus	84
10090	Mus musculus	12774	0	live	Ccr5	AM4-7, CD195, Cmkbr5	chemokine (C-C motif) receptor 5	C-C chemokine receptor type 5|C-C CKR-5|CC-CKR-5|CCR-5|MIP-1 alpha receptor|chemokine (C-C) receptor 5	9 75.05 cM	9	NC_000075.6	124121543	124127183	plus	2
10090	Mus musculus	18596	0	live	Pdgfrb	AI528809, CD140b, PDGFR-1, Pdgfr	platelet derived growth factor receptor, beta polypeptide	platelet-derived growth factor receptor beta|CD140 antigen-like family member B|PDGF beta chain|PDGF-R-beta|PDGFR-beta|beta platelet-derived growth factor receptor|beta-type platelet-derived growth factor receptor|platelet-derived growth factor receptor 1|platelet-derived growth factor receptor beta variant 1	18 34.41 cM	18	NC_000084.6	61045150	61085067	plus	24
10090	Mus musculus	12638	0	live	Cftr	AW495489, Abcc7	cystic fibrosis transmembrane conductance regulator	cystic fibrosis transmembrane conductance regulator|ATP-binding cassette sub-family C member 7|ATP-binding cassette transporter sub-family C member 7|ATP-binding cassette, subfamily c, member 7|cAMP-dependent chloride channel|channel conductance-controlling ATPase|cystic fibrosis transmembrane conductance regulator homolog|cystic fibrosis transmembrane conductance regulator homolog; ATP-binding c…	6 8.1 cM	6	NC_000072.6	18170262	18322774	plus	28
10090	Mus musculus	60533	0	live	Cd274	A530045L16Rik, B7h1, Pdcd1l1, Pdcd1lg1, Pdl1	CD274 antigen	programmed cell death 1 ligand 1|B7 homolog 1|PDCD1 ligand 1	19 C1	19	NC_000085.6	29367438	29388095	plus	7
10090	Mus musculus	19122	0	live	Prnp	AA960666, AI325101, CD230, PrP, PrP<C>, PrPC, PrPSc, Prn-i, Prn-p, Sinc, prP27-30, prP33-35C	prion protein	major prion protein	2 64.07 cM	2	NC_000068.7	131909928	131938436	plus	4
10090	Mus musculus	16653	0	live	Kras	AI929937, K-Ras, K-Ras 2, K-ras, Ki-ras-2, Kras2, c-K-ras, c-Ki-ras, p21B, ras, Kras	Kirsten rat sarcoma viral oncogene homolog	GTPase KRas|Kirsten rat sarcoma oncogene 2, expressed|p21 protein|v-Ki-ras2 Kirsten rat sarcoma viral oncogene homolog	6 77.37 cM	6	NC_000072.6	145216699	145250291	minus	7
10090	Mus musculus	13198	0	live	Ddit3	CHOP-10, CHOP10, chop, gadd153	DNA-damage inducible transcript 3	DNA damage-inducible transcript 3 protein|C/EBP homoologous protein 10|C/EBP zeta|CCAAT/enhancer-binding protein homologous protein|DDIT-3|c/EBP-homologous protein 10|growth arrest and DNA-damage-inducible protein GADD153	10 D3	10	NC_000076.6	127290793	127296291	plus	5
10090	Mus musculus	12912	0	live	Creb1	2310001E10Rik, 3526402H21Rik, AV083133, Creb, Creb-1	cAMP responsive element binding protein 1	cyclic AMP-responsive element-binding protein 1	1 32.74 cM	1	NC_000067.6	64532315	64604548	plus	12
10090	Mus musculus	14815	0	live	Nr3c1	GR, Grl-1, Grl1	nuclear receptor subfamily 3, group C, member 1	glucocorticoid receptor|glucocorticoid receptor 1	18 21.09 cM	18	NC_000084.6	39410545	39519416	minus	15
10090	Mus musculus	14063	0	live	F2rl1	Gpcr11, PAR-2, Par2	coagulation factor II (thrombin) receptor-like 1	proteinase-activated receptor 2|G-protein coupled receptor 11|Protease-activated receptor-2|coagulation factor II receptor-like 1|thrombin receptor-like 1	13 49.53 cM	13	NC_000079.6	95511718	95525240	minus	2
10090	Mus musculus	12362	0	live	Casp1	ICE, Il1bc	caspase 1	caspase-1|CASP-1|IL-1 beta-converting enzyme|IL-1B converting enzyme|IL-1BC|interleukin-1 beta convertase|interleukin-1 beta-converting enzyme|p45	9 2.46 cM	9	NC_000075.6	5298517	5307281	plus	10
10090	Mus musculus	12125	0	live	Bcl2l11	1500006F24Rik, Bim, Bod, bcl2-L-11	BCL2-like 11 (apoptosis facilitator)	bcl-2-like protein 11|Bcl2 interacting mediator of cell death|bcl2-interacting mediator of cell death	2 F1	2	NC_000068.7	128126038	128162547	plus	7
10090	Mus musculus	50929	0	live	Il22	IL-22, IL-22a, ILTIFa, Iltif	interleukin 22	interleukin-22|IL-10-related T-cell-derived-inducible factor|IL-TIF alpha|ILTIF alpha|interleukin 10-related T cell-derived inducible factor|interleukin-22a	10 66.67 cM	10	NC_000076.6	118204584	118210047	plus	6
10090	Mus musculus	16001	0	live	Igf1r	A330103N21Rik, CD221, D930020L01, IGF-1R, hyft	insulin-like growth factor I receptor	insulin-like growth factor 1 receptor|IGF-I receptor|line 186	7 37.27 cM	7	NC_000073.6	67951833	68233668	plus	24
10090	Mus musculus	63873	0	live	Trpv4	0610033B08Rik, OTRPC4, Trp12, VR-OAC, VRL-2, VROAC	transient receptor potential cation channel, subfamily V, member 4	transient receptor potential cation channel subfamily V member 4|osm-9-like TRP channel 4|osmosensitive transient receptor potential channel 4|transient receptor potential protein 12|trpv4 channel|vanilloid receptor-like channel 2|vanilloid receptor-like protein 2|vanilloid receptor-related osmotically-activated channel	5 F	5	NC_000071.6	114622152	114658435	minus	16
10090	Mus musculus	19645	0	live	Rb1	Rb, Rb-1, pRb, pp105	RB transcriptional corepressor 1	retinoblastoma-associated protein|retinoblastoma 1	14 D3	14	NC_000080.6	73194453	73325885	minus	30
10090	Mus musculus	14573	0	live	Gdnf	AI385739, ATF	glial cell line derived neurotrophic factor	glial cell line-derived neurotrophic factor|astrocyte-derived trophic factor|neurotrophic factor	15 A1	15	NC_000081.6	7810048	7837580	plus	4
10090	Mus musculus	21944	0	live	Tnfsf12	Apo3l, Dr3l, Dr3lg, Tweak	tumor necrosis factor (ligand) superfamily, member 12	tumor necrosis factor ligand superfamily member 12|TNF-related weak inducer of apoptosis	11 B3	11	NC_000077.6	69686240	69696098	minus	7
10090	Mus musculus	11910	0	live	Atf3	LRG-21	activating transcription factor 3	cyclic AMP-dependent transcription factor ATF-3|cAMP-dependent transcription factor ATF-3|transcription factor LRG-21	1 96.28 cM	1	NC_000067.6	191170296	191183333	minus	4
10090	Mus musculus	17295	0	live	Met	AI838057, HGF, HGFR, Par4, c-Met	met proto-oncogene	hepatocyte growth factor receptor|HGF receptor|HGF/SF receptor|SF receptor|met proto-oncogene tyrosine kinase|proto-oncogene c-Met|scatter factor receptor|tyrosine-protein kinase Met	6 7.83 cM	6	NC_000072.6	17463348	17573980	plus	23
10090	Mus musculus	15234	0	live	Hgf	C230052L06Rik, HGF/SF, NK1, NK2, SF, SF/HGF	hepatocyte growth factor	hepatocyte growth factor|hepatopoietin-A|scatter factor	5 7.07 cM	5	NC_000071.6	16553495	16619439	plus	19
10090	Mus musculus	14825	0	live	Cxcl1	Fsp, Gro1, KC, Mgsa, N51, Scyb1, gro	chemokine (C-X-C motif) ligand 1	growth-regulated alpha protein|C-X-C motif chemokine 1|GRO1 oncogene|KC/GR)-alpha|KC/GRO-alpha|alpha-chemokine|platelet-derived growth factor-inducible protein KC|secretory protein N51	5 44.78 cM	5	NC_000071.6	90891245	90893121	plus	4
10090	Mus musculus	20302	0	live	Ccl3	AI323804, G0S19-1, LD78alpha, MIP-1alpha, MIP1-(a), MIP1-alpha, Mip1a, Scya3	chemokine (C-C motif) ligand 3	C-C motif chemokine 3|L2G25B|MIP-1-alpha|MIP1 (a)|SIS-alpha|TY-5|heparin-binding chemotaxis protein|macrophage inflammatory protein 1-alpha|macrophage inflammatory protein-1alpha|small-inducible cytokine A3	11 51.04 cM	11	NC_000077.6	83647843	83649378	minus	3
10090	Mus musculus	11421	0	live	Ace	AW208573, CD143	angiotensin I converting enzyme (peptidyl-dipeptidase A) 1	angiotensin-converting enzyme|dipeptidyl carboxypeptidase I|dipeptidyl peptidase|kininase II	11 68.84 cM	11	NC_000077.6	105967945	105989964	plus	26
10090	Mus musculus	13856	0	live	Epo		erythropoietin	erythropoietin	5 76.5 cM	5	NC_000071.6	137483020	137485816	minus	5
10090	Mus musculus	108079	0	live	Prkaa2	2310008I11Rik, A830082D05, AMPKalpha2	protein kinase, AMP-activated, alpha 2 catalytic subunit	5'-AMP-activated protein kinase catalytic subunit alpha-2|ACACA kinase|AMP-activated protein kinase alpha-2 variant B|AMPK subunit alpha-2|HMGCR kinase|acetyl-CoA carboxylase kinase|hydroxymethylglutaryl-CoA reductase kinase	4 C6	4	NC_000070.6	105029162	105109898	minus	9
10090	Mus musculus	22228	0	live	Ucp2	Slc25a8, UCP 2, UCPH	uncoupling protein 2 (mitochondrial, proton carrier)	mitochondrial uncoupling protein 2|solute carrier family 25 member 8|uncoupling protein 2, mitochondrial	7 54.36 cM	7	NC_000073.6	100493358	100499629	plus	9
10090	Mus musculus	13819	0	live	Epas1	HIF-2alpha, HIF2A, HLF, HRF, MOP2, bHLHe73	endothelial PAS domain protein 1	endothelial PAS domain-containing protein 1|EPAS-1|HIF-1-alpha-like factor|HIF-2-alpha|HIF-related factor|HIF1 alpha-like factor|HIF1alpha-like factor|HIF2-alpha|HLF (HIF1alpha-like factor)|Hif like protein|hypoxia inducible transcription factor 2alpha|hypoxia-inducible factor 2-alpha|mHLF	17 E4	17	NC_000083.6	86753864	86833410	plus	16
10090	Mus musculus	14066	0	live	F3	AA409063, CD142, Cf-3, Cf3, TF	coagulation factor III	tissue factor	3 52.94 cM	3	NC_000069.6	121723537	121735052	plus	6
10090	Mus musculus	16409	0	live	Itgam	CD11b/CD18, CR3, CR3A, Cd11b, F730045J24Rik, Ly-40, MAC1, Mac-1, Mac-1a	integrin alpha M	integrin alpha-M|CD11 antigen-like family member B|CD11B (p170)|CR-3 alpha chain|Mac-1 alpha|cell surface glycoprotein MAC-1 alpha subunit|cell surface glycoprotein MAC-1 subunit alpha|complement component receptor 3 alpha-a|complement receptor type 3|leukocyte adhesion receptor MO1|macrophage antigen alpha	7 F3	7	NC_000073.6	128062640	128118491	plus	30
10090	Mus musculus	21825	0	live	Thbs1	TSP-1, TSP1, Thbs-1, tbsp1	thrombospondin 1	thrombospondin-1	2 59.34 cM	2	NC_000068.7	118111876	118127133	plus	22
10090	Mus musculus	20416	0	live	Shc1	Shc, ShcA, p66, p66shc	src homology 2 domain-containing transforming protein C1	SHC-transforming protein 1|SH2 domain protein C1|SHC-transforming protein A|Src homology 2 domain-containing transforming protein 1 isoform p66	3 39.11 cM	3	NC_000069.6	89418402	89430029	plus	14
10090	Mus musculus	14219	0	live	Ctgf	Ccn2, Fisp12, Hcs24, fisp-12	connective tissue growth factor	connective tissue growth factor|CCN family member 2|Connective tissue growth factor precursor (CTGF) (FISP-12 protein) (Hypertrophic chondrocyte-specific protein 24)|fibroblast inducible secreated protein|fibroblast inducible secreted protein|hypertrophic chondrocyte-specific gene product 24|hypertrophic chondrocyte-specific protein 24	10 11.84 cM	10	NC_000076.6	24595442	24598683	plus	5
10090	Mus musculus	30955	0	live	Pik3cg	5830428L06Rik, PI3Kgamma, p110gamma	phosphatidylinositol-4,5-bisphosphate 3-kinase catalytic subunit gamma	phosphatidylinositol 4,5-bisphosphate 3-kinase catalytic subunit gamma isoform|PI3-kinase subunit gamma|PI3K-gamma|p120-PI3K|phosphatidylinositol 4,5-bisphosphate 3-kinase 110 kDa catalytic subunit gamma|phosphoinositide-3-kinase, catalytic, gamma polypeptide|ptdIns-3-kinase subunit gamma|ptdIns-3-kinase subunit p110-gamma|serine/threonine protein kinase PIK3CG	12 A3	12	NC_000078.6	32173129	32208677	minus	14
10090	Mus musculus	13614	0	live	Edn1	ET-1, PPET1, preproET	endothelin 1	endothelin-1|preproendothelin-1	13 20.82 cM	13	NC_000079.6	42301476	42307990	plus	5
10090	Mus musculus	257632	0	live	Nod2	ACUG, BLAU, CD, Card15, F830032C23Rik, IBD1, Nlrc2	nucleotide-binding oligomerization domain containing 2	nucleotide-binding oligomerization domain-containing protein 2|caspase recruitment domain family, member 15|caspase recruitment domain-containing protein 15	8 C3	8	NC_000074.6	88647280	88688474	plus	14
10090	Mus musculus	20852	0	live	Stat6		signal transducer and activator of transcription 6	signal transducer and transcription activator 6	10 74.59 cM	10	NC_000076.6	127642039	127660987	plus	23
10090	Mus musculus	12977	0	live	Csf1	C87615, Csfm, MCSF, op	colony stimulating factor 1 (macrophage)	macrophage colony-stimulating factor 1|osteopetrosis	3 46.83 cM	3	NC_000069.6	107741048	107760469	minus	10
10090	Mus musculus	13866	0	live	Erbb2	Erbb-2, HER-2, HER2, Neu, c-erbB2, c-neu, l11Jus8, mKIAA3023	erb-b2 receptor tyrosine kinase 2	receptor tyrosine-protein kinase erbB-2|Neu oncogene|avian erythroblastosis oncogene B 2|c-erbB-2|p185erbB2|proto-oncogene NEU|proto-oncogene c-ErbB-2|v-erb-b2 erythroblastic leukemia viral oncogene homolog 2, neuro/glioblastoma derived oncogene homolog	11 D	11	NC_000077.6	98412484	98437716	plus	27
10090	Mus musculus	18208	0	live	Ntn1	AI561871, BC019633, Netrin-1	netrin 1	netrin-1	11 B3	11	NC_000077.6	68209364	68386826	minus	7
10090	Mus musculus	64292	0	live	Ptges	2410099E23Rik, D2Ertd369e, Pges, mPGES, mPGES-1	prostaglandin E synthase	prostaglandin E synthase|microsomal prostaglandin E synthase 1	2 21.75 cM	2	NC_000068.7	30889471	30903297	minus	3
10090	Mus musculus	12802	0	live	Cnr2	CB-2, CB2, CB2-R	cannabinoid receptor 2 (macrophage)	cannabinoid receptor 2|cannabinoid receptor 2 (spleen)	4 D3	4	NC_000070.6	135895189	135920219	plus	3
10090	Mus musculus	14268	0	live	Fn1	E330027I09, Fn, Fn-1	fibronectin 1	fibronectin	1 36.05 cM	1	NC_000067.6	71585473	71653234	minus	46
10090	Mus musculus	17523	0	live	Mpo	mKIAA4033	myeloperoxidase	myeloperoxidase	11 C	11	NC_000077.6	87793784	87804412	plus	14
10090	Mus musculus	15975	0	live	Ifnar1	Ifar, Ifnar, Ifrc, Infar	interferon (alpha and beta) receptor 1	interferon alpha/beta receptor 1|IFN-R-1|IFN-alpha/beta receptor 1|IFN-alpha/betaR|INF-a receptor|type I interferon receptor 1	16 52.98 cM	16	NC_000082.6	91485087	91510523	plus	11
10090	Mus musculus	64930	0	live	Tsc1		tuberous sclerosis 1	hamartin|tuberous sclerosis 1 protein homolog	2 A3	2	NC_000068.7	28641189	28691172	plus	25
10090	Mus musculus	11689	0	live	Alox5	5-LO, 5-LOX, 5LO, 5LX, AI850497, F730011J02	arachidonate 5-lipoxygenase	arachidonate 5-lipoxygenase|5-lipoxygenase	6 53.79 cM	6	NC_000072.6	116410071	116461178	minus	14
10090	Mus musculus	17762	0	live	Mapt	AI413597, AW045860, Mtapt, Tau	microtubule-associated protein tau	microtubule-associated protein tau|PHF-tau|neurofibrillary tangle protein|paired helical filament-tau	11 E1	11	NC_000077.6	104231273	104332090	plus	15
10090	Mus musculus	18753	0	live	Prkcd	AI385711, D14Ertd420e, PKC[d], PKCdelta, Pkcd	protein kinase C, delta	protein kinase C delta type|nPKC-delta|protein kinase C delta variant IX|protein kinase C, delta IV|protein kinase C, delta V|protein kinase C[d]|tyrosine-protein kinase PRKCD	14 18.82 cM	14	NC_000080.6	30595353	30626414	minus	20
10090	Mus musculus	12759	0	live	Clu	AI893575, ApoJ, Cli, D14Ucla3, SP-40, Sgp-2, Sgp2, Sugp-2	clusterin	clusterin|Apolipoprotein J|clustrin|complement lysis inhibitor|sulfated glycoprotein 2|testosterone repressed prostate message|testosterone repressed prostate message-2	14 34.36 cM	14	NC_000080.6	65968483	65981548	plus	11
10090	Mus musculus	19164	0	live	Psen1	Ad3h, PS-1, PS1, S182	presenilin 1	presenilin-1	12 38.84 cM	12	NC_000078.6	83688145	83738446	plus	13
10090	Mus musculus	56532	0	live	Ripk3	2610528K09Rik, AW107945, Rip3	receptor-interacting serine-threonine kinase 3	receptor-interacting serine/threonine-protein kinase 3|RIP-3|RIP-like protein kinase 3|mRIP3|receptor interacting protein 3	14 C3	14	NC_000080.6	55784995	55788857	minus	10
10090	Mus musculus	23959	0	live	Nt5e	2210401F01Rik, 5'-NT, AI447961, CD73, NT, Nt5, eNT	5' nucleotidase, ecto	5'-nucleotidase|ecto-5'-nucleotidase	9 E3.1	9	NC_000075.6	88327609	88372089	plus	9
10090	Mus musculus	16177	0	live	Il1r1	CD121a, CD121b, IL-1R1, IL-iR, Il1r-1	interleukin 1 receptor, type I	interleukin-1 receptor type 1|CD121 antigen-like family member A|IL-1 receptor alpha chain|IL-1R-1|IL-1R-alpha|IL-1RT-1|IL-1RT1|interleukin-1 receptor alpha|p80	1 18.81 cM	1	NC_000067.6	40225014	40316201	plus	18
10090	Mus musculus	192119	0	live	Dicer1	1110006F08Rik, D12Ertd7e, mKIAA0928	dicer 1, ribonuclease type III	endoribonuclease Dicer|Dicer1, Dcr-1 homolog|double-strand-specific ribonuclease mDCR-1	12 54.83 cM	12	NC_000078.6	104687737	104752324	minus	30
10090	Mus musculus	14775	0	live	Gpx1	AI195024, AL033363, CGPx, GPx-1, GSHPx-1, Gpx	glutathione peroxidase 1	glutathione peroxidase 1|cellular glutathione peroxidase|selenium-dependent glutathione peroxidase 1	9 59.24 cM	9	NC_000075.6	108339080	108340342	plus	2
10090	Mus musculus	14183	0	live	Fgfr2	AU043015, AW556123, Bek, Fgfr-2, Fgfr-7, Fgfr7, KGFR, KGFRTr, svs	fibroblast growth factor receptor 2	fibroblast growth factor receptor 2|keratinocyte growth factor receptor	7 F3	7	NC_000073.6	130162451	130266944	minus	21
10090	Mus musculus	14254	0	live	Flt1	AI323757, Flt-1, VEGFR-1, VEGFR1, sFlt1	FMS-like tyrosine kinase 1	vascular endothelial growth factor receptor 1|embryonic receptor kinase 2|tyrosine-protein kinase receptor FLT|vascular permeability factor receptor	5 87.01 cM	5	NC_000071.6	147562196	147726005	minus	34
10090	Mus musculus	12310	0	live	Calca	CA, CGRP-1, CGRP1, Calc, Calc1, Cgrp, Ct, Ctn	calcitonin/calcitonin-related polypeptide, alpha	calcitonin gene-related peptide 1|alpha-type CGRP|calcitonin gene-related peptide I	7 59.99 cM	7	NC_000073.6	114625903	114636460	minus	7
10090	Mus musculus	56458	0	live	Foxo1	AI876417, Afxh, FKHR, Fkhr1a, Foxo1	forkhead box O1	forkhead box protein O1|forkhead box O1a|forkhead box protein O1A|forkhead in rhabdomyosarcoma|forkhead protein 1	3 23.19 cM	3	NC_000069.6	52268337	52350109	plus	3
10090	Mus musculus	18754	0	live	Prkce	5830406C15Rik, PKC[e], PKCepsilon, Pkce, R75156	protein kinase C, epsilon	protein kinase C epsilon type|nPKC-epsilon	17 E4	17	NC_000083.6	86167554	86657919	plus	17
10090	Mus musculus	16452	0	live	Jak2	Fd17	Janus kinase 2	tyrosine-protein kinase JAK2|JAK-2	19 23.73 cM	19	NC_000085.6	29251708	29313080	plus	28
10090	Mus musculus	16175	0	live	Il1a	Il-1a	interleukin 1 alpha	interleukin-1 alpha|IL-1 alpha	2 62.9 cM	2	NC_000068.7	129299609	129310877	minus	8
10090	Mus musculus	15511	0	live	Hspa1b	Hsp70, Hsp70-1, Hsp70.1, hsp68	heat shock protein 1B	heat shock 70 kDa protein 1B|68 kDa heat shock protein|heat shock 70 kDa protein 1|heat shock 70kDa protein 1B|heat shock protein 70.1|heat shock protein, 70 kDa 1	17 18.5 cM	17	NC_000083.6	34956429	34959238	minus	1
10090	Mus musculus	14824	0	live	Grn	Pgrn, epithelin	granulin	granulins|PC cell-derived growth factor|PCDGF|PEPI|acrogranulin|proepithelin|progranulin	11 66.29 cM	11	NC_000077.6	102430322	102436809	plus	13
10090	Mus musculus	19401	0	live	Rara	Nr1b1, RAR, RARalpha1	retinoic acid receptor, alpha	retinoic acid receptor alpha|RAR alpha 1|RAR-alpha|nuclear receptor subfamily 1 group B member 1	11 62.76 cM	11	NC_000077.6	98927813	98974942	plus	15
10090	Mus musculus	21817	0	live	Tgm2	G[a]h, TG2, TGase2, tTG, tTGas	transglutaminase 2, C polypeptide	protein-glutamine gamma-glutamyltransferase 2|C polypeptide|TG(C)|TGC|TGase C|TGase-2|protein-glutamine-gamma-glutamyltransferase|tissue transglutaminase|transglutaminase C|transglutaminase-2	2 78.72 cM	2	NC_000068.7	158116405	158146392	minus	13
10090	Mus musculus	17126	0	live	Smad2	7120426M23Rik, Madh2, Madr2, Smad-2, mMad2	SMAD family member 2	mothers against decapentaplegic homolog 2|MAD homolog 2|Smad 2|mad-related protein 2|mothers against DPP homolog 2	18 51.42 cM	18	NC_000084.6	76241265	76311748	plus	13
10090	Mus musculus	16163	0	live	Il13	Il-13	interleukin 13	interleukin-13|T-cell activation protein P600	11 31.98 cM	11	NC_000077.6	53631323	53634702	minus	4
10090	Mus musculus	20390	0	live	Sftpd	AI573415, SP-D, Sfpd, Sftp4	surfactant associated protein D	pulmonary surfactant-associated protein D|PSP-D|lung surfactant protein D	14 22.36 cM	14	NC_000080.6	41172212	41185198	minus	8
10090	Mus musculus	16002	0	live	Igf2	AL033362, Igf-2, Igf-II, M6pr, Mpr, Peg2	insulin-like growth factor 2	insulin-like growth factor II|multiplication-stimulating polypeptide	7 87.99 cM	7	NC_000073.6	142650768	142666816	minus	8
10090	Mus musculus	12504	0	live	Cd4	L3T4, Ly-4	CD4 antigen	T-cell surface glycoprotein CD4|T-cell differentiation antigen L3T4|T-cell surface antigen T4/Leu-3	6 59.17 cM	6	NC_000072.6	124864693	124888248	minus	10
10090	Mus musculus	14810	0	live	Grin1	GluN1, GluRdelta1, GluRzeta1, M100174, NMD-R1, NMDAR1, NR1, Nmdar, Rgsc174	glutamate receptor, ionotropic, NMDA1 (zeta 1)	glutamate receptor ionotropic, NMDA 1|N-methyl-D-aspartate receptor subunit NR1|glutamate [NMDA] receptor subunit zeta-1	2 17.14 cM	2	NC_000068.7	25291177	25319199	minus	21
10090	Mus musculus	22034	0	live	Traf6	2310003F17Rik, AI851288, C630032O20Rik	TNF receptor-associated factor 6	TNF receptor-associated factor 6|E3 ubiquitin-protein ligase TRAF6|RING-type E3 ubiquitin transferase TRAF6	2 E2	2	NC_000068.7	101678420	101701668	plus	8
10090	Mus musculus	11799	0	live	Birc5	AAC-11, Api4, TIAP, survivin40	baculoviral IAP repeat-containing 5	baculoviral IAP repeat-containing protein 5|apoptosis inhibitor 4|apoptosis inhibitor survivin|survivin	11 E2	11	NC_000077.6	117849237	117855743	plus	3
10090	Mus musculus	16414	0	live	Itgb2	2E6, AI528527, Cd18, LAD, LCAMB, Lfa1, MF17	integrin beta 2	integrin beta-2|Mac-1 beta|cell surface adhesion glycoproteins LFA-1/CR3/p150,95 subunit beta|complement receptor C3 subunit beta|lymphocyte function associated antigen 1|macrophage antigen-1 beta	10 39.72 cM	10	NC_000076.6	77530329	77565681	plus	16
10090	Mus musculus	18708	0	live	Pik3r1	PI3K, p50alpha, p55alpha, p85alpha	phosphoinositide-3-kinase regulatory subunit 1	phosphatidylinositol 3-kinase regulatory subunit alpha|PI3-kinase subunit p85-alpha|PI3K regulatory subunit alpha|phosphatidylinositol 3-kinase 85 kDa regulatory subunit alpha|phosphatidylinositol 3-kinase, regulatory subunit, polypeptide 1 (p85 alpha)	13 53.92 cM	13	NC_000079.6	101680761	101768217	minus	18
10090	Mus musculus	14130	0	live	Fcgr2b	AI528646, CD32, F630109E10Rik, Fc[g]RII, FcgRII, Fcgr2, Fcgr2a, Fcr-2, Fcr-3, Ly-17, Ly-m20, LyM-1, Lym-1, fcRII	Fc receptor, IgG, low affinity IIb	low affinity immunoglobulin gamma Fc region receptor II-b|Fc gamma RIIB|Fc-gamma-RII|FcgammaRIIB|fc gamma receptor IIB|fc-gamma RII|fc-gamma-RIIB|igG Fc receptor II beta|low affinity immunoglobulin gamma Fc region receptor II|lymphocyte antigen 17	1 78.02 cM	1	NC_000067.6	170960558	170976071	minus	8
10090	Mus musculus	20698	0	live	Sphk1	1110006G24Rik, Sk1, Spk1	sphingosine kinase 1	sphingosine kinase 1	11 E2	11	NC_000077.6	116530836	116536675	plus	9
10090	Mus musculus	19293	0	live	Pvalb	PV, Parv, Pva	parvalbumin	parvalbumin alpha	15 36.93 cM	15	NC_000081.6	78191117	78206351	minus	5
10090	Mus musculus	16423	0	live	Cd47	9130415E20Rik, AA407862, AI848868, AW108519, B430305P08Rik, IAP, Itgp	CD47 antigen (Rh-related antigen, integrin-associated signal transducer)	leukocyte surface antigen CD47|Rh-related antigen|integrin-associated protein	16 B5	16	NC_000082.6	49855253	49912424	plus	14
10090	Mus musculus	14182	0	live	Fgfr1	AW208770, Eask, FGFR-I, FLG, Fgfr-1, Flt-2, Hspy, MFR, bFGF-R-1, c-fgr	fibroblast growth factor receptor 1	fibroblast growth factor receptor 1|basic fibroblast growth factor receptor 1|proto-oncogene c-Fgr	8 14.12 cM	8	NC_000074.6	25513623	25575718	plus	22
10090	Mus musculus	20657	0	live	Sod3	AI314465, EC-SOD	superoxide dismutase 3, extracellular	extracellular superoxide dismutase [Cu-Zn]|extracellular superoxide dismutase	5 27.92 cM	5	NC_000071.6	52363804	52369738	plus	2
10090	Mus musculus	20850	0	live	Stat5a	AA959963, STAT5	signal transducer and activator of transcription 5A	signal transducer and activator of transcription 5A|mammary gland factor STAT5A	11 63.77 cM	11	NC_000077.6	100859351	100885169	plus	22
10090	Mus musculus	20181	0	live	Rxra	9530071D11Rik, Nr2b1, RXRalpha1	retinoid X receptor alpha	retinoic acid receptor RXR-alpha|RXR alpha 1|nuclear receptor subfamily 2 group B member 1	2 19.38 cM	2	NC_000068.7	27676445	27763319	plus	13
10090	Mus musculus	18015	0	live	Nf1	AW494271, Dsk9, E030030H24Rik, Mhdadsk9, Nf-1	neurofibromin 1	neurofibromin|neurofibromatosis 1|neurofibromatosis-related protein NF-1	11 46.74 cM	11	NC_000077.6	79338389	79581609	plus	59
10090	Mus musculus	18999	0	live	Pou5f1	NF-A3, Oct-3, Oct-3/4, Oct-4, Oct3, Oct3/4, Oct4, Otf-3, Otf-4, Otf3, Otf3-rs7, Otf3g, Otf4	POU domain, class 5, transcription factor 1	POU domain, class 5, transcription factor 1|POU domain class 5 transcription factor 1 transcript variant 2 oct4b'|POU domain class 5 transcription factor 1 transcript variant 3 oct4b|octamer-binding protein 3|octamer-binding protein 4|octamer-binding transcription factor 3|octamer-binding transcription factor 4 alternative	17 18.69 cM	17	NC_000083.6	35506032	35510777	plus	6
10090	Mus musculus	12370	0	live	Casp8	CASP-8, FLICE, MACH, Mch5	caspase 8	caspase-8|Fas-linked ICE-like protease	1 29.19 cM	1	NC_000067.6	58795228	58847503	plus	11
10090	Mus musculus	11491	0	live	Adam17	CD156b, Tace	a disintegrin and metallopeptidase domain 17	disintegrin and metalloproteinase domain-containing protein 17|TNF-alpha convertase|TNF-alpha converting enzyme	12 8.3 cM	12	NC_000078.6	21323509	21373632	minus	20
10090	Mus musculus	13983	0	live	Esr2	ER[b], ERbeta, Estrb	estrogen receptor 2 (beta)	estrogen receptor beta|ER-beta|nuclear receptor subfamily 3 group A member 2|oestrogen receptor beta	12 33.52 cM	12	NC_000078.6	76120419	76177259	minus	10
10090	Mus musculus	18627	0	live	Per2	mKIAA0347, mPer2	period circadian clock 2	period circadian protein homolog 2|circadian clock protein PERIOD 2|period 2|period homolog 2	1 D	1	NC_000067.6	91415977	91459402	minus	24
10090	Mus musculus	109648	0	live	Npy	0710005A05Rik	neuropeptide Y	pro-neuropeptide Y	6 24.04 cM	6	NC_000072.6	49822710	49829507	plus	4
10090	Mus musculus	11609	0	live	Agtr2	AI316812, AW107640	angiotensin II receptor, type 2	type-2 angiotensin II receptor|AT2 receptor|angiotensin II type-2 receptor	X 16.71 cM	X	NC_000086.7	21484549	21488833	plus	3
10090	Mus musculus	106759	0	live	Ticam1	AW046014, AW547018, TICAM-1, TRIF	toll-like receptor adaptor molecule 1	TIR domain-containing adapter molecule 1|TIR domain-containing adapter protein inducing IFN-beta|TIR domain-containing adaptor inducing interferon-beta|toll-interleukin-1 receptor domain-containing adapter protein inducing interferon beta	17 D	17	NC_000083.6	56269462	56276767	minus	2
10090	Mus musculus	211323	0	live	Nrg1	6030402G23Rik, ARIA, D230005F13Rik, GGF, GGFII, HRG, HRGalpha, Hgl, NDF, SMDF	neuregulin 1	pro-neuregulin-1, membrane-bound isoform|heregulin|type I neuregulin 1|type III neuregulin 1	8 A3	8	NC_000074.6	31809465	32884820	minus	20
10090	Mus musculus	26420	0	live	Mapk9	AI851083, JNK2, Prkm9, p54aSAPK	mitogen-activated protein kinase 9	mitogen-activated protein kinase 9|JNK/SAPK alpha|Jun kinase|MAP kinase 9|MAPK 9|c-Jun N-terminal kinase 2|protein kinase, mitogen-activated 9|stress-activated protein kinase JNK2	11 B1.2-B1.3	11	NC_000077.6	49846751	49886421	plus	14
10090	Mus musculus	11652	0	live	Akt2	2410016A19Rik, AW554154, PKB, PKBbeta	thymoma viral proto-oncogene 2	RAC-beta serine/threonine-protein kinase|PKB beta|RAC-PK-beta|protein kinase Akt-2|protein kinase B, beta	7 15.94 cM	7	NC_000073.6	27591557	27639453	plus	20
10090	Mus musculus	387164	0	live	Mir146	Mirn146, miR-146a, mmu-mir-146	microRNA 146	mmu-mir-146a	11	11	NC_000077.6	43374397	43374461	minus	1
10090	Mus musculus	15945	0	live	Cxcl10	C7, CRG-2, INP10, IP-10, IP10, Ifi10, Scyb10, gIP-10, mob-1	chemokine (C-X-C motif) ligand 10	C-X-C motif chemokine 10|10 kDa interferon gamma-induced protein|gamma-IP10|interferon activated gene 10|interferon-gamma induced protein CRG-2|small inducible cytokine B subfamily (Cys-X-Cys), member 10|small-inducible cytokine B10	5 46.57 cM	5	NC_000071.6	92346638	92348889	minus	4
10090	Mus musculus	20288	0	live	Msr1	MRS-A, MSR, MSR-A, SR-AI, SR-AII, Scara1, Scvr	macrophage scavenger receptor 1	macrophage scavenger receptor types I and II|SR-A|macrophage acetylated LDL receptor I and II|scavenger receptor type A	8 23.89 cM	8	NC_000074.6	39543232	39642750	minus	13
10090	Mus musculus	20683	0	live	Sp1	1110003E12Rik, AA450830, AI845540-1, Sp1	trans-acting transcription factor 1	transcription factor Sp1|specificity protein 1	15 F3	15	NC_000081.6	102406316	102436404	plus	7
10090	Mus musculus	64654	0	live	Fgf23		fibroblast growth factor 23	fibroblast growth factor 23|FGF-23	6 F3	6	NC_000072.6	127072902	127082296	plus	3
10090	Mus musculus	12487	0	live	Cd28		CD28 antigen	T-cell-specific surface glycoprotein CD28	1 30.52 cM	1	NC_000067.6	60746388	60773359	plus	4
10090	Mus musculus	17750	0	live	Mt2	AA409533, MT-II, Mt-2	metallothionein 2	metallothionein-2|metallothionein-II	8 46.32 cM	8	NC_000074.6	94172618	94173567	plus	3
10090	Mus musculus	22346	0	live	Vhl	Vhlh, pVHL	von Hippel-Lindau tumor suppressor	von Hippel-Lindau disease tumor suppressor|von Hippel-Lindau syndrome protein homolog	6 52.81 cM	6	NC_000072.6	113624021	113631633	plus	3
10090	Mus musculus	18783	0	live	Pla2g4a	Pla2g4, cPLA2, cPLA2-alpha, cPLA2alpha	phospholipase A2, group IVA (cytosolic, calcium-dependent)	cytosolic phospholipase A2|Cytosolic phospholipase A2 (CPLA2)|Type IV PLA2|cytosolic PLA2|phospholipase A2 group IVA|phospholipase A2, group 4	1 63.51 cM	1	NC_000067.6	149829618	149961290	minus	19
10090	Mus musculus	14062	0	live	F2r	AI482343, Cf2r, Par1, ThrR	coagulation factor II (thrombin) receptor	proteinase-activated receptor 1	13 50.21 cM	13	NC_000079.6	95601789	95618433	minus	2
10090	Mus musculus	11541	0	live	Adora2b	A2BAR, A2BR, A2b, AA2BR, AI480866, AI605384	adenosine A2b receptor	adenosine receptor A2b|A2b, Rs	11 B2	11	NC_000077.6	62248984	62266452	plus	2
10090	Mus musculus	12151	0	live	Bmi1	AW546694, Bmi-1, Pcgf4	Bmi1 polycomb ring finger oncogene	polycomb complex protein BMI-1|B lymphoma Mo-MLV insertion region 1|polycomb group RING finger protein 4|polycomb group ring finger 4	2 12.9 cM	2	NC_000068.7	18677018	18686629	plus	12
10090	Mus musculus	19288	0	live	Ptx3	AI607804, TSG-14	pentraxin related gene	pentraxin-related protein PTX3|pentaxin related|pentaxin-related protein PTX3|pentraxin 3|tumor necrosis factor-inducible gene 14 protein	3 30.25 cM	3	NC_000069.6	66219887	66225806	plus	3
10090	Mus musculus	50873	0	live	Prkn	Park2	parkin RBR E3 ubiquitin protein ligase	E3 ubiquitin-protein ligase parkin|Parkinson disease (autosomal recessive, juvenile) 2, parkin|parkin protein	17 7.8 cM	17	NC_000083.6	10840359	12063370	plus	18
10090	Mus musculus	20779	0	live	Src	AW259666, pp60c-src	Rous sarcoma oncogene	neuronal proto-oncogene tyrosine-protein kinase Src|p60-Src|proto-oncogene c-Src	2 78.35 cM	2	NC_000068.7	157423901	157471838	plus	20
10090	Mus musculus	18793	0	live	Plaur	Cd87, u-PAR, uPAR	plasminogen activator, urokinase receptor	urokinase plasminogen activator surface receptor|urokinase plasminogen activator receptor	7 A3	7	NC_000073.6	24460937	24475968	plus	9
10090	Mus musculus	56484	0	live	Foxo3	1110048B16Rik, 2010203A17Rik, C76856, FKHRL1, Fkhr2a, Foxo3	forkhead box O3	forkhead box protein O3|forkhead box O3a|forkhead protein FKHR2	10 22.79 cM	10	NC_000076.6	42181845	42276746	minus	4
10090	Mus musculus	12359	0	live	Cat	2210418N07, Cas-1, Cas1, Cs-1	catalase	catalase|catalase 1	2 54.43 cM	2	NC_000068.7	103453904	103485153	minus	13
10090	Mus musculus	20304	0	live	Ccl5	MuRantes, RANTES, SISd, Scya5, TCP228	chemokine (C-C motif) ligand 5	C-C motif chemokine 5|SIS-delta|T-cell-specific protein RANTES|small-inducible cytokine A5	11 50.66 cM	11	NC_000077.6	83525778	83530518	minus	3
10090	Mus musculus	19766	0	live	Ripk1	D330015H01Rik, RIP, RIP-1, Rinp, Rip1	receptor (TNFRSF)-interacting serine-threonine kinase 1	receptor-interacting serine/threonine-protein kinase 1|cell death protein RIP|receptor-interacting protein 1|serine/threonine-protein kinase RIP	13 14.01 cM	13	NC_000079.6	34002363	34035170	plus	14
10090	Mus musculus	19015	0	live	Ppard	NUC-1, NUC1, Nr1c2, PPAR-beta, PPAR-delta, PPAR[b], PPARdelta, Pparb, Pparb/d	peroxisome proliferator activator receptor delta	peroxisome proliferator-activated receptor delta|PPARdelta/beta|Peroxisome proliferator-activated receptor beta|nuclear hormone receptor 1|nuclear receptor subfamily 1 group C member 2	17 14.64 cM	17	NC_000083.6	28232754	28301469	plus	8
10090	Mus musculus	74244	0	live	Atg7	1810013K23Rik, Agp7, Apg7ll, Gm21553, Atg7	autophagy related 7	ubiquitin-like modifier-activating enzyme ATG7|ATG12-activating enzyme E1 ATG7|autophagy-related protein 7|ubiquitin-activating enzyme E1-like protein	6 E3	6	NC_000072.6	114643097	114860614	plus	24
10090	Mus musculus	64384	0	live	Sirt3	2310003L23Rik, AI848213, Sir2l3	sirtuin 3	NAD-dependent protein deacetylase sirtuin-3|NAD-dependent deacetylase sirtuin-3|SIR2-like protein 3|SIRT3L mitochondrial|mSIR2L3|mitochondrial protein lysine deacetylase|regulatory protein SIR2 homolog 3|silent mating type information regulation 2, (S.cerevisiae, homolog)-like 3	7 F4-F5	7	NC_000073.6	140863663	140882309	minus	8
10090	Mus musculus	16190	0	live	Il4ra	CD124, Il4r	interleukin 4 receptor, alpha	interleukin-4 receptor subunit alpha|IL-4 receptor alpha chain|IL-4 receptor subunit alpha|IL-4R subunit alpha|IL-4R-alpha	7 68.94 cM	7	NC_000073.6	125552282	125579474	plus	12
10090	Mus musculus	22259	0	live	Nr1h3	AU018371, LXR, RLD1, Unr1	nuclear receptor subfamily 1, group H, member 3	oxysterols receptor LXR-alpha|LXR alpha|liver X receptor alpha|ubiquitously-expressed nuclear receptor 1	2 50.52 cM	2	NC_000068.7	91184061	91202829	minus	11
10090	Mus musculus	14725	0	live	Lrp2	AI315343, AW536255, D230004K18Rik, Gp330, Megalin, b2b1625.2Clo	low density lipoprotein receptor-related protein 2	low-density lipoprotein receptor-related protein 2|glycoprotein 330	2 40.74 cM	2	NC_000068.7	69424335	69586067	minus	79
10090	Mus musculus	19219	0	live	Ptger4	EP4, Ptgerep4	prostaglandin E receptor 4 (subtype EP4)	prostaglandin E2 receptor EP4 subtype|PGE2 receptor EP4 subtype|prostanoid EP4 receptor	15 1.99 cM	15	NC_000081.6	5233399	5244187	minus	3
10090	Mus musculus	17969	0	live	Ncf1	NCF-47K, NOXO2, Ncf-1, p47-phox, p47<phox>, p47phox	neutrophil cytosolic factor 1	neutrophil cytosol factor 1|47 kDa neutrophil oxidase factor|NADPH oxidase subunit (47 kD)|NADPH oxidase subunit (47kDa)|neutrophil NADPH oxidase factor 1	5 74.47 cM	5	NC_000071.6	134220053	134229625	minus	12
10090	Mus musculus	16728	0	live	L1cam	CD171, L1, N-CAM-L1, NCAM-L1	L1 cell adhesion molecule	neural cell adhesion molecule L1	X 37.43 cM	X	NC_000086.7	73853780	73880838	minus	29
10090	Mus musculus	12062	0	live	Bdkrb2	B(2), B2, B2R, BK-2, BK2, BK2R, BKR2, BRB2	bradykinin receptor, beta 2	B2 bradykinin receptor|BK-2 receptor|kinin B2	12 55.76 cM	12	NC_000078.6	105563172	105595244	plus	5
10090	Mus musculus	12477	0	live	Ctla4	Cd152, Ctla-4, Ly-56	cytotoxic T-lymphocyte-associated protein 4	cytotoxic T-lymphocyte protein 4|CD152 antigen|cytotoxic T-lymphocyte-associated antigen 4	1 30.58 cM	1	NC_000067.6	60909025	60915832	plus	4
10090	Mus musculus	14360	0	live	Fyn	AI448320, AW552119	Fyn proto-oncogene	tyrosine-protein kinase Fyn|Src Kinase p59|p59-Fyn|proto-oncogene c-Fyn|proto-oncogene tyrosine-protein kinase Fyn	10 20.51 cM	10	NC_000076.6	39369769	39565381	plus	17
10090	Mus musculus	15378	0	live	Hnf4a	HNF-4, Hnf4lpha, MODY1, Nr2a1, TCF-14, Tcf14, Hnf4a	hepatic nuclear factor 4, alpha	hepatocyte nuclear factor 4-alpha|HNF4 alpha|Nuclear receptor 2A1|nuclear receptor subfamily 2 group A member 1|transcription factor 14|transcription factor HNF-4	2 84.32 cM	2	NC_000068.7	163506809	163572907	plus	12
10090	Mus musculus	11848	0	live	Rhoa	Arha, Arha1, Arha2	ras homolog family member A	transforming protein RhoA|aplysia ras-related homolog A|ras homolog gene family, member A	9 F1-F2	9	NC_000075.6	108306160	108337943	plus	7
10090	Mus musculus	18792	0	live	Plau	u-PA, uPA	plasminogen activator, urokinase	urokinase-type plasminogen activator|U-plasminogen activator	14 11.53 cM	14	NC_000080.6	20836662	20843388	plus	12
10090	Mus musculus	18750	0	live	Prkca	AI875142, Pkca	protein kinase C, alpha	protein kinase C alpha type|PKC-A|PKC-alpha|protein kinase c-alpha	11 70.8 cM	11	NC_000077.6	107933387	108343888	minus	17
10090	Mus musculus	22035	0	live	Tnfsf10	A330042I21Rik, AI448571, APO-2L, Ly81, TL2, Tnlg6a, Trail	tumor necrosis factor (ligand) superfamily, member 10	tumor necrosis factor ligand superfamily member 10|TNF-related apoptosis-inducing ligand|TRAIL/APO2L|tumor necrosis factor ligand 6a	3 A3	3	NC_000069.6	27317077	27339665	plus	5
10090	Mus musculus	11865	0	live	Arntl	Arnt3, BMAL1b, Bmal1, MOP3, bHLHe5, bmal1b'	aryl hydrocarbon receptor nuclear translocator-like	aryl hydrocarbon receptor nuclear translocator-like protein 1|brain and muscle ARNT-like 1	7 59.17 cM	7	NC_000073.6	113178470	113314126	plus	24
10090	Mus musculus	57765	0	live	Tbx21	TBT1, Tbet, Tblym	T-box 21	T-box transcription factor TBX21|T-box protein 21|T-cell-specific T-box transcription factor T-bet|transcription factor TBLYM	11 D	11	NC_000077.6	97098007	97115331	minus	6
10090	Mus musculus	16195	0	live	Il6st	5133400A03Rik, AA389424, BB405851, CD130, D13Ertd699e, gp130	interleukin 6 signal transducer	interleukin-6 receptor subunit beta|IL-6 receptor subunit beta|IL-6R subunit beta|IL-6R-beta|IL-6RB|membrane glycoprotein 130|oncostatin-M receptor subunit alpha	13 63.73 cM	13	NC_000079.6	112464070	112506860	plus	17
10090	Mus musculus	17311	0	live	Kitl	Clo, Con, Gbg, Mgf, SCF, SF, SLF, Sl, blz, contrasted, Kitl	kit ligand	kit ligand|C-kit ligand|Steel factor|cloud gray|grizzle-belly|hematopoietic growth factor KL|mast cell growth factor|stem cell factor	10 51.4 cM	10	NC_000076.6	100015635	100100416	plus	10
10090	Mus musculus	54131	0	live	Irf3	C920001K05Rik, IRF-3	interferon regulatory factor 3	interferon regulatory factor 3	7 B3	7	NC_000073.6	44997648	45002848	plus	9
10090	Mus musculus	12122	0	live	Bid	2700049M22Rik, AI875481, AU022477	BH3 interacting domain death agonist	BH3-interacting domain death agonist|p22 BID	6 57.02 cM	6	NC_000072.6	120893119	120917141	minus	9
10090	Mus musculus	12753	0	live	Clock	5330400M04Rik, KAT13D	circadian locomotor output cycles kaput	circadian locomoter output cycles protein kaput	5 40.63 cM	5	NC_000071.6	76209868	76305000	minus	24
10090	Mus musculus	16362	0	live	Irf1	AU020929, Irf-1	interferon regulatory factor 1	interferon regulatory factor 1	11 32.0 cM	11	NC_000077.6	53770014	53778374	plus	12
10090	Mus musculus	18854	0	live	Pml	1200009E24Rik, AI661194, Trim19	promyelocytic leukemia	protein PML|probable transcription factor PML	9 31.63 cM	9	NC_000075.6	58217179	58249797	minus	10
10090	Mus musculus	19224	0	live	Ptgs1	COX1, Cox-1, Cox-3, PGHS-1, PHS 1, Pghs1	prostaglandin-endoperoxide synthase 1	prostaglandin G/H synthase 1|PGH synthase 1|cyclooxygenase-1|prostaglandin H2 synthase 1	2 24.19 cM	2	NC_000068.7	36216744	36252275	plus	18
10090	Mus musculus	16995	0	live	Ltb4r1	BLT1, BLTR, Ltb4r, mBLTR	leukotriene B4 receptor 1	leukotriene B4 receptor 1|LTB4 receptor|LTB4-R 1|LTB4-R1	14 28.19 cM	14	NC_000080.6	55765050	55768494	plus	2
10090	Mus musculus	16600	0	live	Klf4	EZF, Gklf, Zie	Kruppel-like factor 4 (gut)	Krueppel-like factor 4|Kruppel-like factor 4 (Gut enriched kruppel-like factor) (Epithelial zinc-finger protein EZF)|epithelial zinc finger protein EZF|gut-enriched krueppel-like factor	4 29.76 cM	4	NC_000070.6	55527137	55532475	minus	5
10090	Mus musculus	17386	0	live	Mmp13	Clg, MMP-13, Mmp1	matrix metallopeptidase 13	collagenase 3|collagenase-1|interstitial collagenase|matrix metalloproteinase 13	9 A1	9	NC_000075.6	7272514	7283333	plus	10
10090	Mus musculus	15205	0	live	Hes1	Hry, bHLHb39	hes family bHLH transcription factor 1	transcription factor HES-1|hairy and enhancer of split 1	16 21.09 cM	16	NC_000082.6	30065357	30067796	plus	5
10090	Mus musculus	15567	0	live	Slc6a4	5-HTT, AI323329, Htt, Sert	solute carrier family 6 (neurotransmitter transporter, serotonin), member 4	sodium-dependent serotonin transporter|5-hydroxytryptamine (serotonin) transporter|5HT transporter|5HTT|Sodium-dependent serotonin transporter (5HT transporter) (5HTT)|solute carrier family 6 member 4	11 46.18 cM	11	NC_000077.6	76998466	77032345	plus	16
10090	Mus musculus	13609	0	live	S1pr1	AI849002, Edg1, Lpb1, S1p, S1p1	sphingosine-1-phosphate receptor 1	sphingosine 1-phosphate receptor 1|S1P receptor 1|S1P receptor Edg-1|endothelial differentiation G-protein coupled receptor 1|endothelial differentiation sphingolipid G-protein-coupled receptor 1|lysophospholipid receptor B1|sphingosine 1-phosphate receptor Edg-1	3 G1	3	NC_000069.6	115710433	115715055	minus	2
10090	Mus musculus	433759	0	live	Hdac1	HD1-ps, MommeD5, RPD3, Hdac1	histone deacetylase 1	histone deacetylase 1	4 63.26 cM	4	NC_000070.6	129516104	129542646	minus	14
10090	Mus musculus	19247	0	live	Ptpn11	2700084A17Rik, AW536184, PTP1D, PTP2C, SAP-2, SH-PTP2, SH-PTP3, SHP-2, Shp2, Syp	protein tyrosine phosphatase, non-receptor type 11	tyrosine-protein phosphatase non-receptor type 11|SH2 domain-containing protein tyrosine phosphatase-2|protein-tyrosine phosphatase SYP	5 F	5	NC_000071.6	121130533	121191397	minus	16
10090	Mus musculus	12494	0	live	Cd38	ADPRC 1-rs1, I-19, Cd38	CD38 antigen	ADP-ribosyl cyclase/cyclic ADP-ribose hydrolase 1|2'-phospho-ADP-ribosyl cyclase|2'-phospho-ADP-ribosyl cyclase/2'-phospho-cyclic-ADP-ribose transferase|2'-phospho-cyclic-ADP-ribose transferase|ADP-ribosyl cyclase 1|NIM-R5 antigen|cADPr hydrolase 1|cyclic ADP-ribose hydrolase 1	5 23.85 cM	5	NC_000071.6	43868809	43912374	plus	8
10090	Mus musculus	12061	0	live	Bdkrb1	B1BKR, B1R, BKR1, BRADYB1, Bdkrb	bradykinin receptor, beta 1	B1 bradykinin receptor|BK-1 receptor|kinin B1	12 E	12	NC_000078.6	105604091	105605428	plus	1
10090	Mus musculus	57320	0	live	Park7	DJ-1, Dj1	Parkinson disease (autosomal recessive, early onset) 7	protein/nucleic acid deglycase DJ-1|RNA-binding protein regulatory subunit|maillard deglycase|parkinson disease protein 7 homolog|parkinsonism-associated deglycase|protein DJ-1|protein deglycase DJ-1	4 E2	4	NC_000070.6	150897133	150909921	minus	7
10090	Mus musculus	12048	0	live	Bcl2l1	Bcl(X)L, Bcl-XL, Bcl2l, BclX, bcl-x, bcl2-L-1	BCL2-like 1	bcl-2-like protein 1|B-cell leukemia/lymphoma x|anti-apoptosis regulatory protein|apoptosis regulator Bcl-X	2 H1	2	NC_000068.7	152758732	152834797	minus	9
10090	Mus musculus	20276	0	live	Scnn1a	ENaC, SCNEA, Scnn1, mENaC	sodium channel, nonvoltage-gated 1 alpha	amiloride-sensitive sodium channel subunit alpha|ENaC alpha|alpha-ENaC|alpha-NaCH|amiloride-sensitive epithelial sodium channel|epithelial Na(+) channel subunit alpha|epithelial sodium channel alpha subunit|nonvoltage-gated sodium channel 1 subunit alpha|sodium channel, nonvoltage-gated, type I, alpha polypeptide	6 59.32 cM	6	NC_000072.6	125321052	125344943	plus	13
10090	Mus musculus	58198	0	live	Sall1	Msal-3	spalt like transcription factor 1	sal-like protein 1|sal-3|sal-like 1|zinc finger protein Spalt-3	8 C3	8	NC_000074.6	89027239	89044162	minus	5
10090	Mus musculus	13435	0	live	Dnmt3a	MmuIIIA	DNA methyltransferase 3A	DNA (cytosine-5)-methyltransferase 3A|DNA MTase MmuIIIA|DNA methyltransferase MmuIIIA	12 A1.1	12	NC_000078.6	3804986	3914443	plus	27
10090	Mus musculus	20393	0	live	Sgk1	Sgk	serum/glucocorticoid regulated kinase 1	serine/threonine-protein kinase Sgk1|serum and glucocorticoid-dependent protein kinase	10 A3	10	NC_000076.6	21882184	21999903	plus	19
10090	Mus musculus	22242	0	live	Umod	THP, Urehd1, urehr4	uromodulin	uromodulin|Tamm-Horsfall urinary glycoprotein|uromucoid	7 63.88 cM	7	NC_000073.6	119462708	119479262	minus	11
10090	Mus musculus	17246	0	live	Mdm2	1700007J15Rik, AA415488, Mdm-2	transformed mouse 3T3 cell double minute 2	E3 ubiquitin-protein ligase Mdm2|RING-type E3 ubiquitin transferase Mdm2|double minute 2 protein|oncoprotein Mdm2|p53-binding protein Mdm2	10 66.32 cM	10	NC_000076.6	117688875	117710758	minus	13
10090	Mus musculus	14178	0	live	Fgf7	Kgf	fibroblast growth factor 7	fibroblast growth factor 7|FGF-7|HBGF-7|Keratinocyte growth factor|heparin-binding growth factor 7	2 F1	2	NC_000068.7	126034658	126091185	plus	4
10090	Mus musculus	12540	0	live	Cdc42	AI747189, AU018915	cell division cycle 42	cell division control protein 42 homolog|G25K GTP-binding protein|cell division cycle 42 homolog	4 69.83 cM	4	NC_000070.6	137319696	137357759	minus	7
10090	Mus musculus	12018	0	live	Bak1	Bak, N-BAK1, N-Bak	BCL2-antagonist/killer 1	bcl-2 homologous antagonist/killer|Bcl2 homologous antagonist/killer|apoptosis regulator BAK	17 A3.3	17	NC_000083.6	27019812	27028839	minus	7
10090	Mus musculus	16401	0	live	Itga4	CD49DB, Itga4	integrin alpha 4	integrin alpha-4|CD49 antigen-like family member D|LPAM subunit alpha|VLA-4 receptor, alpha 4 subunit|VLA-4 subunit alpha|integrin alpha-IV|integrin alpha4B|lymphocyte Peyer patch adhesion molecules subunit alpha	2 47.38 cM	2	NC_000068.7	79255426	79333114	plus	28
10090	Mus musculus	13850	0	live	Ephx2	CEH, Eph2, SEH, sEP	epoxide hydrolase 2, cytoplasmic	bifunctional epoxide hydrolase 2|cytosolic epoxide hydrolase|epoxide hydratase|epoxide hydrolase 2C|soluble epoxide hydrolase	14 34.36 cM	14	NC_000080.6	66084372	66124522	minus	21
10090	Mus musculus	14600	0	live	Ghr	GHBP, GHR/BP	growth hormone receptor	growth hormone receptor|GH receptor|Growth hormone receptor precursor (GH receptor) (GH binding protein) (GHBP) (Serum binding protein)|growth hormone receptor/binding protein, high molecular weight|growth hormone receptor/binding protein, low molecular weight|somatotropin receptor	15 1.84 cM	15	NC_000081.6	3317755	3583352	minus	13
10090	Mus musculus	20312	0	live	Cx3cl1	AB030188, ABCD-3, AI848747, CX3C, Cxc3, D8Bwg0439e, Scyd1	chemokine (C-X3-C motif) ligand 1	fractalkine|C-X3-C motif chemokine 1|CX3C membrane-anchored chemokine|neurotactin|small inducible cytokine subfamily D, 1|small-inducible cytokine D1	8 46.79 cM	8	NC_000074.6	94772180	94782427	plus	3
10090	Mus musculus	18173	0	live	Slc11a1	Bcg, Ity, Ity1, Lsh, Nramp, Nramp1, ity	solute carrier family 11 (proton-coupled divalent metal ion transporters), member 1	natural resistance-associated macrophage protein 1|NRAMP 1|host resistance locus Bcg/Ity/Lsh|solute carrier family 11 member 1	1 38.54 cM	1	NC_000067.6	74375014	74386057	plus	16
10090	Mus musculus	66824	0	live	Pycard	9130417A21Rik, Asc, CARD5, TMS-1, TNS1, masc	PYD and CARD domain containing	apoptosis-associated speck-like protein containing a CARD|PYD and CARD domain-containing protein	7 F3	7	NC_000073.6	127991373	127993867	minus	3
10090	Mus musculus	11600	0	live	Angpt1	1110046O21Rik, Ang-1, Ang1	angiopoietin 1	angiopoietin-1	15 16.69 cM	15	NC_000081.6	42424667	42676977	minus	10
10090	Mus musculus	18205	0	live	Ntf3	AI316846, AI835689, HDNF, NGF-2, Nt3, Ntf-3	neurotrophin 3	neurotrophin-3|nerve growth factor 2|neurotrophic factor	6 60.45 cM	6	NC_000072.6	126101412	126166791	minus	4
10090	Mus musculus	237038	0	live	Nox1	GP91-2, MOX1, NOH-1, NOH1, NOX1a, NOX1alpha, Nox-1	NADPH oxidase 1	NADPH oxidase 1|GP91 phox homolog|NADH/NADPH mitogenic oxidase subunit p65-mox|NADPH oxidase 1 alpha	X E3	X	NC_000086.7	134086421	134137711	minus	15
10090	Mus musculus	22601	0	live	Yap1	AI325207, Yap, Yap65, Yki, Yorkie	yes-associated protein 1	transcriptional coactivator YAP1|65 kDa Yes-associated protein|protein yorkie homolog|yes-associated protein YAP65 homolog|yes-associated protein, 65 kDa|yorkie homolog	9 A1	9	NC_000075.6	7931999	8004596	minus	9
10090	Mus musculus	19091	0	live	Prkg1	AW125416, CGKI, Gm19690b, Prkgr1b, Prkg1	protein kinase, cGMP-dependent, type I	cGMP-dependent protein kinase 1|cGK 1|cGK1|cGMP-dependent protein kinase I	19 C1	19	NC_000085.6	30564487	31765309	minus	20
10090	Mus musculus	13645	0	live	Egf	AI790464	epidermal growth factor	pro-epidermal growth factor|Pro-epidermal growth factor precursor (EGF)	3 58.5 cM	3	NC_000069.6	129677574	129755439	minus	25
10090	Mus musculus	13618	0	live	Ednrb	ET-B, ET-BR, ETR-b, ETb, Sox10m1	endothelin receptor type B	endothelin receptor type B|endothelin B receptor|endothelin receptor non-selective type|piebald	14 53.05 cM	14	NC_000080.6	103814615	103844476	minus	9
10090	Mus musculus	26408	0	live	Map3k5	7420452D20Rik, ASK, ASK1, MAPKKK5, Mekk5	mitogen-activated protein kinase kinase kinase 5	mitogen-activated protein kinase kinase kinase 5|ASK-1|MAPK/ERK kinase kinase 5|MEK kinase 5|MEKK 5|apoptosis signal-regulating kinase 1	10 A3	10	NC_000076.6	19934165	20142750	plus	30
10090	Mus musculus	12768	0	live	Ccr1	Cmkbr1, Mip-1a-R	chemokine (C-C motif) receptor 1	C-C chemokine receptor type 1|C-C CKR-1|CC-CKR-1|CCR-1|MIP-1 alpha R|MIP-1 alphaR|MIP-1alpha-R|RANTES-R|chemokine (C-C) receptor 1|macrophage inflammatory protein 1-alpha receptor	9 75.05 cM	9	NC_000075.6	123962126	123968692	minus	2
10090	Mus musculus	12519	0	live	Cd80	B71, Cd28l, Ly-53, Ly53, MIC17, TSA1	CD80 antigen	T-lymphocyte activation antigen CD80|B7 protein|activation B7-1 antigen	16 26.86 cM	16	NC_000082.6	38457431	38495958	plus	7
10090	Mus musculus	68585	0	live	Rtn4	1110020G17Rik, AA407876, AA409940, AA960376, ASY, C130026I10Rik, NOGO, NSP-CL, NgA, Nogo-A, Nogo-B, Nogo-C, mKIAA0886, mKIAA4153	reticulon 4	reticulon-4|neurite outgrowth inhibitor	11 A3.3	11	NC_000077.6	29692898	29744414	plus	11
10090	Mus musculus	18049	0	live	Ngf	Ngfb, beta-NGF	nerve growth factor	beta-nerve growth factor|nerve growth factor, beta	3 45.25 cM	3	NC_000069.6	102469919	102521013	plus	4
10090	Mus musculus	16410	0	live	Itgav	1110004F14Rik, 2610028E01Rik, CD51, D430040G12Rik	integrin alpha V	integrin alpha-V|alpha v integrin|vitronectin receptor alpha polypeptide (VNRA)|vitronectin receptor subunit alpha	2 49.33 cM	2	NC_000068.7	83724108	83806917	plus	30
10090	Mus musculus	14618	0	live	Gjb1	Cnx32, Cx32, connexin-32	gap junction protein, beta 1	gap junction beta-1 protein|connexin 32|connexin-43|gap junction membrane channel protein beta 1	X 44.06 cM	X	NC_000086.7	101376376	101385629	plus	5
10090	Mus musculus	15903	0	live	Id3	Hlh462, Idb3, bHLHb25	inhibitor of DNA binding 3	DNA-binding protein inhibitor ID-3|ID-like protein inhibitor HLH 462|inhibitor of differentiation 3	4 68.34 cM	4	NC_000070.6	136143822	136145392	plus	3
10090	Mus musculus	19885	0	live	Rorc	Nr1f3, RORgamma, TOR, Thor	RAR-related orphan receptor gamma	nuclear receptor ROR-gamma|RAR-related orphan receptor C|nuclear receptor RZR-gamma|nuclear receptor subfamily 1 group F member 3|retinoid-related orphan receptor-gamma|thymus orphan receptor	3 F2.1	3	NC_000069.6	94372717	94398276	plus	13
10090	Mus musculus	22371	0	live	Vwf	6820430P06Rik, AI551257, B130011O06Rik, C630030D09, F8VWF, VWD	Von Willebrand factor	von Willebrand factor|Von Willebrand factor homolog|vwf	6 59.32 cM	6	NC_000072.6	125552935	125686679	plus	53
10090	Mus musculus	11793	0	live	Atg5	2010107M05Rik, 3110067M24Rik, AW319544, Apg5ll, C88337, Paddy, Atg5	autophagy related 5	autophagy protein 5	10 23.24 cM	10	NC_000076.6	44268339	44364299	plus	9
10090	Mus musculus	18747	0	live	Prkaca	PKCD, Pkaca	protein kinase, cAMP dependent, catalytic, alpha	cAMP-dependent protein kinase catalytic subunit alpha|PKA C-alpha|sperm cAMP-dependent protein kinase catalytic subunit	8 C2	8	NC_000074.6	83972978	83996444	plus	11
10090	Mus musculus	20387	0	live	Sftpa1	SP-A, Sftp-1, Sftp1	surfactant associated protein A1	pulmonary surfactant-associated protein A|PSAP|PSP-A|surfactant pulmonary associated protein A1	14 22.36 cM	14	NC_000080.6	41131788	41136373	plus	6
10090	Mus musculus	17131	0	live	Smad7	Madh7	SMAD family member 7	mothers against decapentaplegic homolog 7|MAD homolog 7|MAD homolog 8|SMAD 7|madh8|mothers against DPP homolog 7|mothers against DPP homolog 8|mothers against decapentaplegic homolog 8	18 E3	18	NC_000084.6	75367365	75395935	plus	4
10090	Mus musculus	13869	0	live	Erbb4	Her4, c-erbB-4	erb-b2 receptor tyrosine kinase 4	receptor tyrosine-protein kinase erbB-4|avian erythroblastosis oncogene B 4|proto-oncogene-like protein c-ErbB-4|v-erb-a erythroblastic leukemia viral oncogene homolog 4	1 33.8 cM	1	NC_000067.6	68031884	69110787	minus	30
10090	Mus musculus	19883	0	live	Rora	9530021D13Rik, Nr1f1, ROR1, ROR2, ROR3, nmf267, sg, staggerer, tmgc26	RAR-related orphan receptor alpha	nuclear receptor ROR-alpha|RAR-related orphan receptor A|nuclear receptor RZR-alpha|nuclear receptor subfamily 1 group F member 1|retinoid-related orphan receptor-alpha	9 37.45 cM	9	NC_000075.6	68653407	69388246	plus	19
10090	Mus musculus	18160	0	live	Npr1	AI893888, GC-A, NPR-A, NPRA, Pndr	natriuretic peptide receptor 1	atrial natriuretic peptide receptor 1|ANP-A|ANPR-A|Nppa receptor|atrial natriuretic peptide receptor type A|guanylate cyclase A|guanylyl cyclase-A	3 39.23 cM	3	NC_000069.6	90450592	90465928	minus	23
10090	Mus musculus	11601	0	live	Angpt2	Agpt2, Ang-2, Ang2	angiopoietin 2	angiopoietin-2	8 10.3 cM	8	NC_000074.6	18690263	18741562	minus	9
10090	Mus musculus	14069	0	live	F8	Cf-8, Cf8, FVIII	coagulation factor VIII	coagulation factor VIII|Factor VIII|procoagulant component	X 38.17 cM	X	NC_000086.7	75170344	75383525	minus	28
10090	Mus musculus	723814	0	live	Mir223	Mirn223, miR-223, mmu-mir-223	microRNA 223		X C3	X	NC_000086.7	96242817	96242926	plus	1
10090	Mus musculus	22329	0	live	Vcam1	CD106, Vcam-1	vascular cell adhesion molecule 1	vascular cell adhesion protein 1|V-CAM 1	3 50.17 cM	3	NC_000069.6	116110020	116129688	minus	9
10090	Mus musculus	20496	0	live	Slc12a2	9330166H04Rik, Nkcc1, mBSC2, sy-ns	solute carrier family 12, member 2	solute carrier family 12 member 2|basolateral Na-K-Cl symporter|bumetanide-sensitive sodium-(potassium)-chloride cotransporter 1|sodium/potassium/chloride cotransporters|sodium/potassium/chloride transporters	18 32.15 cM	18	NC_000084.6	57878512	57946821	plus	27
10090	Mus musculus	19246	0	live	Ptpn1	PTP-1B, PTP-HA2, PTP1B	protein tyrosine phosphatase, non-receptor type 1	tyrosine-protein phosphatase non-receptor type 1|protein-protein-tyrosine phosphatase HA2|protein-tyrosine phosphatase 1B|protein-tyrosine phosphatase HA2	2 H3	2	NC_000068.7	167932009	167979385	plus	10
10090	Mus musculus	22166	0	live	Txn1	ADF, AW550880, Trx1, Txn	thioredoxin 1	thioredoxin|ATL-derived factor|trx	4 31.87 cM	4	NC_000070.6	57943373	57956411	minus	5
10090	Mus musculus	14828	0	live	Hspa5	AL022860, AU019543, Bip, D2Wsu141e, D2Wsu17e, Grp78, Hsce70, SEZ-7, Sez7, baffled, mBiP	heat shock protein 5	endoplasmic reticulum chaperone BiP|78 kDa glucose-regulated protein|GRP-78|HSP70 family protein 5|XAP-1 antigen|binding-immunoglobulin protein|glucose regulated protein, 78 kDa|heat shock 70 kDa protein 5|heat shock 70kD protein 5 (glucose-regulated protein, 78kD)|heat shock protein 70 family protein 5|heat shock protein family A member 5|immunoglobulin heavy chain-binding protein	2 22.94 cM	2	NC_000068.7	34772090	34776529	plus	9
10090	Mus musculus	17242	0	live	Mdk	MK, Mek	midkine	midkine|retinoic acid-induced differentiation factor|retinoic acid-responsive protein	2 50.63 cM	2	NC_000068.7	91929805	91932297	minus	6
10090	Mus musculus	20525	0	live	Slc2a1	Glut-1, Glut1	solute carrier family 2 (facilitated glucose transporter), member 1	solute carrier family 2, facilitated glucose transporter member 1|GT1|glucose transporter type 1, erythrocyte/brain|solute carrier family 2, member 1	4 55.34 cM	4	NC_000070.6	119108745	119137330	plus	11
10090	Mus musculus	12495	0	live	Entpd1	2610206B08Rik, AA408691, Cd39, NTPDase-1	ectonucleoside triphosphate diphosphohydrolase 1	ectonucleoside triphosphate diphosphohydrolase 1|CD39 antigen|NTPDase 1|ecto-ATP diphosphohydrolase 1|ecto-ATPDase 1|ecto-ATPase 1|ectoapyrase|lymphoid cell activation antigen	19 34.25 cM	19	NC_000085.6	40612366	40741602	plus	13
10090	Mus musculus	23821	0	live	Bace1	ASP2, Bace, C76936	beta-site APP cleaving enzyme 1	beta-secretase 1|APP beta-secretase|asp 2|aspartyl protease 2|beta-site amyloid precursor protein cleaving enzyme 1|memapsin-2|membrane-associated aspartic protease 2	9 A5.2	9	NC_000075.6	45838545	45862484	plus	10
10090	Mus musculus	20597	0	live	Smpd1	A-SMase, ASM, Zn-SMase, aSMase	sphingomyelin phosphodiesterase 1, acid lysosomal	sphingomyelin phosphodiesterase|acid sphingomyelinase	7 55.9 cM	7	NC_000073.6	105554360	105558389	plus	6
10090	Mus musculus	12524	0	live	Cd86	B7, B7-2, B7.2, B70, CLS1, Cd28l2, ETC-1, Ly-58, Ly58, MB7, MB7-2, TS/A-2	CD86 antigen	T-lymphocyte activation antigen CD86|activation B7-2 antigen|early T cell costimulatory molecule-1	16 25.72 cM	16	NC_000082.6	36568956	36666077	minus	13
10090	Mus musculus	18751	0	live	Prkcb	PKC-B, PKC-Beta, Pkcb1, Prkcb2, Prkcb	protein kinase C, beta	protein kinase C beta type|protein kinase C beta-II|protein kinase C, beta 1	7 65.75 cM	7	NC_000073.6	122289125	122634402	plus	18
10090	Mus musculus	21752	0	live	Tert	EST2, TCS1, TP2, TR, TRT	telomerase reverse transcriptase	telomerase reverse transcriptase|telomerase catalytic subunit|telomerase reverse transcriptase beta	13 40.12 cM	13	NC_000079.6	73626179	73652366	plus	18
10090	Mus musculus	50706	0	live	Postn	A630052E07Rik, AI747096, OSF-2, Osf2, PLF, PN	periostin, osteoblast specific factor	periostin|osteoblast specific factor 2 (fasciclin I-like)|osteoblast-specific factor 2|periostin-like factor	3 C	3	NC_000069.6	54359272	54391041	plus	24
10090	Mus musculus	15900	0	live	Irf8	AI893568, ICSBP, IRF-8, Icsbp1, Myls	interferon regulatory factor 8	interferon regulatory factor 8|interferon consensus sequence binding protein 1|interferon consensus sequence-binding protein	8 70.05 cM	8	NC_000074.6	120736358	120756694	plus	10
10090	Mus musculus	71950	0	live	Nanog	2410002E02Rik, ENK, ecat4	Nanog homeobox	homeobox protein NANOG|ES cell-associated protein 4|early embryo specific expression NK family|early embryo specific expression NK-type homeobox protein|homeobox transcription factor Nanog	6 F1	6	NC_000072.6	122706483	122714633	plus	7
10090	Mus musculus	21687	0	live	Tek	AA517024, Cd202b, Hyk, STK1, Tie-2, Tie2	TEK receptor tyrosine kinase	angiopoietin-1 receptor|endothelial tyrosine kinase|endothelial-specific receptor tyrosine kinase|p140 TEK|tunica interna endothelial cell kinase|tyrosine kinase with Ig and EGF homology domains-2|tyrosine-protein kinase receptor TEK|tyrosine-protein kinase receptor TIE-2	4 43.34 cM	4	NC_000070.6	94739289	94874976	plus	23
10090	Mus musculus	13030	0	live	Ctsb	CB	cathepsin B	cathepsin B|cathepsin B1	14 33.24 cM	14	NC_000080.6	63122462	63145923	plus	10
10090	Mus musculus	13642	0	live	Efnb2	ELF-2, Epl5, Eplg5, Htk-L, LERK-5, Lerk5, NLERK-1	ephrin B2	ephrin-B2|EPH-related receptor tyrosine kinase ligand 5|HTK ligand	8 3.42 cM	8	NC_000074.6	8617235	8661260	minus	6
10090	Mus musculus	20249	0	live	Scd1	AA589638, AI265570, Scd, Scd-1, ab	stearoyl-Coenzyme A desaturase 1	acyl-CoA desaturase 1|asebia|delta(9)-desaturase 1|fatty acid desaturase 1|stearoyl-CoA desaturase 1	19 37.98 cM	19	NC_000085.6	44394450	44407709	minus	6
10090	Mus musculus	74006	0	live	Dnm1l	6330417M19Rik, AI450666, Dlp1, Dnmlp1, Drp1, python	dynamin 1-like	dynamin-1-like protein|dymple|dynamin family member proline-rich carboxyl-terminal domain less|dynamin-related protein 1	16 A2	16	NC_000082.6	16312228	16359044	minus	22
10090	Mus musculus	20544	0	live	Slc9a1	AW554487, Apnh, Mir5122, Nhe1, mir-5122, swe	solute carrier family 9 (sodium/hydrogen exchanger), member 1	sodium/hydrogen exchanger 1|NHE-1|Na(+)/H(+) exchanger 1|Na+/H+ antiporter|Na+/H+, amiloride sensitive|slow-wave epilepsy|solute carrier family 9, member 1	4 66.25 cM	4	NC_000070.6	133369711	133423702	plus	13
10090	Mus musculus	16852	0	live	Lgals1	AA410090, Gal-1, Galbp, L-14.5, L14, Lect14, galectin-1	lectin, galactose binding, soluble 1	galectin-1|14 kDa lectin|S-Lac lectin 1|beta-galactoside binding protein|beta-galactoside-binding lectin L-14-I|galaptin|lactose-binding lectin 1|lectin galactoside-binding soluble 1	15 37.7 cM	15	NC_000081.6	78926725	78930465	plus	4
10090	Mus musculus	19130	0	live	Prox1	A230003G05Rik, PROX-1	prospero homeobox 1	prospero homeobox protein 1|homeobox prospero-like protein PROX1|prospero-related homeobox 1	1 95.85 cM	1	NC_000067.6	190118035	190170680	minus	8
10090	Mus musculus	22433	0	live	Xbp1	D11Ertd39e, TREB-5, TREB5, XBP-1	X-box binding protein 1	X-box-binding protein 1|tax-responsive element-binding protein 5 homolog	11 3.61 cM	11	NC_000077.6	5520641	5525993	plus	6
10090	Mus musculus	69253	0	live	Hspb2	27kDa, 2810021G24Rik, HSP27, MKBP	heat shock protein 2	heat shock protein beta-2|heat shock 27kD protein 2	9 27.75 cM	9	NC_000075.6	50751072	50752354	minus	2
10090	Mus musculus	11423	0	live	Ache		acetylcholinesterase	acetylcholinesterase	5 76.32 cM	5	NC_000071.6	137288215	137294466	plus	6
10090	Mus musculus	15901	0	live	Id1	AI323524, D2Wsu140e, Idb1, bHLHb24	inhibitor of DNA binding 1	DNA-binding protein inhibitor ID-1|inhibitor of differentiation 1	2 75.41 cM	2	NC_000068.7	152736234	152737410	plus	2
10090	Mus musculus	22068	0	live	Trpc6	AV025995, LLHWJM002, LLHWJM003, LLHWJM004, TRP-6, Trrp6, mtrp6	transient receptor potential cation channel, subfamily C, member 6	short transient receptor potential channel 6|calcium entry channel|transient receptor protein 6	9 2.46 cM	9	NC_000075.6	8543931	8680752	plus	15
10090	Mus musculus	14613	0	live	Gja5	5730555N10Rik, Cnx40, Cx40, Gja-5	gap junction protein, alpha 5	gap junction alpha-5 protein|connexin-40|gap junction membrane channel protein alpha 5	3 42.04 cM	3	NC_000069.6	97032402	97053634	plus	3
10090	Mus musculus	23988	0	live	Pin1	0610025L01Rik, D9Bwg1161e	protein (peptidyl-prolyl cis/trans isomerase) NIMA-interacting 1	peptidyl-prolyl cis-trans isomerase NIMA-interacting 1|PPIase Pin1|peptidyl-prolyl cis-trans isomerase Pin1|rotamase Pin1	9 7.6 cM	9	NC_000075.6	20652130	20666584	plus	4
10090	Mus musculus	384783	0	live	Irs2	Irs-2	insulin receptor substrate 2	insulin receptor substrate 2|4PS	8 5.35 cM	8	NC_000074.6	10986961	11008430	minus	2
10090	Mus musculus	11350	0	live	Abl1	AI325092, Abl, E430008G22Rik, c-Abl	c-abl oncogene 1, non-receptor tyrosine kinase	tyrosine-protein kinase ABL1|Abelson murine leukemia oncogene|Abelson tyrosine-protein kinase 1|abelson murine leukemia viral oncogene homolog 1|c-abl oncogene 1, receptor tyrosine kinase|c-abl protein, type I|c-abl protein, type II|c-abl protein, type III|p150|proto-oncogene c-Abl|proto-oncogene tyrosine-protein kinase ABL1|v-abl Abelson murine leukemia oncogene 1	2 B	2	NC_000068.7	31688354	31807093	plus	16
10090	Mus musculus	112405	0	live	Egln1	AI503754, C1orf12, HIF-PH2, HPH-2, Hif-p4h-2, ORF13, Phd2, SM-20	egl-9 family hypoxia-inducible factor 1	egl nine homolog 1|HIF-prolyl hydroxylase 2|hypoxia-inducible factor prolyl hydroxylase 2|prolyl hydroxylase domain-containing protein 2	8 E2	8	NC_000074.6	124908586	124949319	minus	5
10090	Mus musculus	723848	0	live	Mir34a	Mirn34a, mir-34a, mmu-mir-34a	microRNA 34a	mir 34a	4 E2	4	NC_000070.6	150068454	150068555	plus	1
10090	Mus musculus	22063	0	live	Trpc1	Mtrp1, Trp1, Trrp1	transient receptor potential cation channel, subfamily C, member 1	short transient receptor potential channel 1|TRP-1|transient receptor protein 1|trp-related protein 1	9 50.2 cM	9	NC_000075.6	95705067	95750387	minus	15
10090	Mus musculus	19204	0	live	Ptafr	PAFR	platelet-activating factor receptor	platelet-activating factor receptor|PAF receptor	4 65.56 cM	4	NC_000070.6	132564067	132582683	plus	2
10090	Mus musculus	19877	0	live	Rock1	1110055K06Rik, Rock-I	Rho-associated coiled-coil containing protein kinase 1	rho-associated protein kinase 1|Rho-associated coiled-coil forming kinase 1|p160 ROCK-1|p160ROCK|rho-associated, coiled-coil-containing protein kinase 1|rho-associated, coiled-coil-containing protein kinase I	18 A1	18	NC_000084.6	10064401	10181792	minus	34
10090	Mus musculus	17387	0	live	Mmp14	AI325305, MMP-X1, MT-MMP-1, MT1-MMP, sabe	matrix metallopeptidase 14 (membrane-inserted)	matrix metalloproteinase-14|Membrane type 1-MMP|matrix metalloproteinase 14 (membrane-inserted)|membrane-type-1 matrix metalloproteinase|type 1 matrix metalloprotease 14	14 27.79 cM	14	NC_000080.6	54431598	54442456	plus	10
10090	Mus musculus	12609	0	live	Cebpd	c/EBPdelta	CCAAT/enhancer binding protein (C/EBP), delta	CCAAT/enhancer-binding protein delta|C/EBP delta|c/EBP-related protein 3	16 10.09 cM	16	NC_000082.6	15887286	15889545	plus	1
10090	Mus musculus	17304	0	live	Mfge8	AA408458, AI325141, MFG-E8, MP47, Mfgm, P47, SED1, lactadherin	milk fat globule-EGF factor 8 protein	lactadherin|EGF/factor VIII|milk fat globule glycoprotein|sperm surface protein SP47	7 44.9 cM	7	NC_000073.6	79133768	79149060	minus	10
10090	Mus musculus	11758	0	live	Prdx6	1-Cys Prx, 1-cysPrx, 9430088D19Rik, AA690119, Aop2, Brp-12, CP-3, GPx, Ltw-4, Ltw4, Lvtw-4, NSGPx, ORF06, Prdx5, aiPLA2	peroxiredoxin 6	peroxiredoxin-6|1-Cys peroxiredoxin|acidic calcium-independent phospholipase A2|anti-oxidant protein 2, related sequence 3|antioxidant protein 2|non-selenium glutathione peroxidase|peroxiredoxin 5, related sequence 3|peroxiredoxin 6, related sequence 3	1 69.75 cM	1	NC_000067.6	161240112	161251210	minus	6
10090	Mus musculus	16202	0	live	Ilk	AA511515, ESTM24	integrin linked kinase	integrin-linked protein kinase|integrin binding protein kinase	7 E3	7	NC_000073.6	105736590	105742925	plus	13
10090	Mus musculus	16402	0	live	Itga5	Cd49e, Fnra, VLA5	integrin alpha 5 (fibronectin receptor alpha)	integrin alpha-5|CD49 antigen-like family member E|fibronectin receptor alpha polypeptide|fibronectin receptor subunit alpha|integrin alpha-F	15 58.9 cM	15	NC_000081.6	103344286	103366791	minus	31
10090	Mus musculus	110454	0	live	Ly6a	Ly-6A.2, Ly-6A/E, Ly-6E.1, Sca-1, Sca1, TAP	lymphocyte antigen 6 complex, locus A	lymphocyte antigen 6A-2/6E-1|T-cell-activating protein|stem cell antigen 1	15 34.29 cM	15	NC_000081.6	74994877	74998031	minus	4
10090	Mus musculus	18442	0	live	P2ry2	P2U1, P2Y2	purinergic receptor P2Y, G-protein coupled 2	P2Y purinoceptor 2|ATP receptor|P2U purinoceptor 1	7 E2	7	NC_000073.6	100996568	101012053	minus	3
10090	Mus musculus	214133	0	live	Tet2	Ayu17-449, E130014J05Rik, mKIAA1546	tet methylcytosine dioxygenase 2	methylcytosine dioxygenase TET2|probable methylcytosine dioxygenase TET2|tet oncogene 2|tet oncogene family member 2	3 G3	3	NC_000069.6	133463677	133545196	minus	13
10090	Mus musculus	22260	0	live	Nr1h2	AI194859, LXR, LXRB, LXRBSV, LXRbeta, NER1, OR-1, RIP15, UR, Unr, Unr2	nuclear receptor subfamily 1, group H, member 2	oxysterols receptor LXR-beta|LXR beta|liver X receptor beta|retinoid X receptor-interacting protein No.15|ubiquitously-expressed nuclear receptor 2	7 B3	7	NC_000073.6	44549616	44553968	minus	10
10090	Mus musculus	18211	0	live	Ntrk1	C80751, Tkr, TrkA, trk	neurotrophic tyrosine kinase, receptor, type 1	high affinity nerve growth factor receptor	3 38.62 cM	3	NC_000069.6	87778244	87795242	minus	17
10090	Mus musculus	19878	0	live	Rock2	B230113H15Rik, ROKalpha, Rho-kinase, Rock-IIm, mKIAA0619, Rock2	Rho-associated coiled-coil containing protein kinase 2	rho-associated protein kinase 2|Rho-associated coiled-coil forming kinage 2|p164 ROCK-2|rho-associated, coiled-coil-containing protein kinase 2|rho-associated, coiled-coil-containing protein kinase II	12 A1.1	12	NC_000078.6	16894978	16988274	plus	35
10090	Mus musculus	16149	0	live	Cd74	CLIP, DHLAG, HLADG, Ia-GAMMA, Ii	CD74 antigen (invariant polypeptide of major histocompatibility complex, class II antigen-associated)	H-2 class II histocompatibility antigen gamma chain|HLA-DR-GAMMA|Ia-associated invariant chain|MHC class II-associated invariant chain|class II-associated invariant chain peptide|dinucleotide microsatellite|histocompatibility: class II antigens, gamma chain of|ia antigen-associated invariant chain|invariant polypeptide of major histocompatibility complex, class II antigen-associated	18 34.41 cM	18	NC_000084.6	60803849	60812652	plus	9
10090	Mus musculus	17289	0	live	Mertk	Eyk, Mer, Nyk, nmf12	c-mer proto-oncogene tyrosine kinase	tyrosine-protein kinase Mer|Tyro 12|proto-oncogene c-Mer|proto-oncogene tyrosine-protein kinase Mer|receptor tyrosine kinase MerTK	2 F1	2	NC_000068.7	128698997	128803162	plus	20
10090	Mus musculus	12333	0	live	Capn1	Capa-1, Capa1, mu-calpin	calpain 1	calpain-1 catalytic subunit|CANP 1|calcium-activated neutral proteinase 1|calpain mu-type|calpain-1 large subunit|micromolar-calpain|mu-calpain|muCANP	19 4.34 cM	19	NC_000085.6	5988545	6015825	minus	23
10090	Mus musculus	110355	0	live	Grk2	Adrbk-1, Adrbk1, Bark-1, beta ARK, betaARK1	G protein-coupled receptor kinase 2	beta-adrenergic receptor kinase 1|adrenergic receptor kinase, beta 1|beta-AR kinase-1	19 3.98 cM	19	NC_000085.6	4285999	4306222	minus	22
10090	Mus musculus	15185	0	live	Hdac6	Hd6, Hdac5, Sfc6, mHDA2	histone deacetylase 6	histone deacetylase 6|histone deacetylase 5|histone deacetylase mHDA2|scurfy candidate 6	X 3.58 cM	X	NC_000086.7	7930116	7948016	minus	31
10090	Mus musculus	18412	0	live	Sqstm1	A170, OSF-6, Osi, STAP, STONE14, p62	sequestosome 1	sequestosome-1|oxidative stress induced|ubiquitin-binding protein p62	11 B1.3	11	NC_000077.6	50200152	50210820	minus	8
10090	Mus musculus	56338	0	live	Txnip	1200008J08Rik, AA682105, Hyplip1, THIF, Tbp-2, VDUP1	thioredoxin interacting protein	thioredoxin-interacting protein|hyperlipidemia 1|thioredoxin binding protein-2|upregulated by 1,25-dihydroxyvitamin D-3|vitamin D3 up-regulated protein 1	3 41.93 cM	3	NC_000069.6	96557957	96561857	plus	8
10090	Mus musculus	12675	0	live	Chuk	AI2566581, Fbx24, Fbxo24, IKBKA, IKK alpha, IKK1, Ikka, NFKBIKA, Chuk	conserved helix-loop-helix ubiquitous kinase	inhibitor of nuclear factor kappa-B kinase subunit alpha|I kappa B kinase 1|I-kappa-B kinase alpha|IkappaB kinase alpha|nuclear factor NF-kappa-B inhibitor kinase alpha	19 36.71 cM	19	NC_000085.6	44073334	44107509	minus	21
10090	Mus musculus	20346	0	live	Sema3a	Hsema-I, SEMA1, SemD, Semad, coll-1	sema domain, immunoglobulin domain (Ig), short basic domain, secreted, (semaphorin) 3A	semaphorin-3A|collapsin-1|sema D|sema III|semaphorin III|semaphorin-D	5 A1	5	NC_000071.6	13125370	13606234	plus	25
10090	Mus musculus	15439	0	live	Hp	HP-1, preHP2	haptoglobin	haptoglobin|zonulin	8 57.11 cM	8	NC_000074.6	109575128	109579172	minus	5
10090	Mus musculus	20339	0	live	Sele	CD62E, E-selectin, ELAM-1, Elam, LECAM2	selectin, endothelial cell	E-selectin|CD62 antigen-like family member E|endothelial leukocyte adhesion molecule 1|leukocyte-endothelial cell adhesion molecule 2	1 71.35 cM	1	NC_000067.6	164039602	164058487	plus	15
10090	Mus musculus	11535	0	live	Adm	AM	adrenomedullin	ADM	7 57.7 cM	7	NC_000073.6	110627669	110629819	plus	4
10090	Mus musculus	15499	0	live	Hsf1	AA960185, HSTF, HSTF 1alpha, Hsf1beta, Hsf1	heat shock factor 1	heat shock factor protein 1	15 35.95 cM	15	NC_000081.6	76477367	76500982	plus	14
10090	Mus musculus	20866	0	live	Stim1	SIM	stromal interaction molecule 1	stromal interaction molecule 1	7 54.71 cM	7	NC_000073.6	102261514	102437319	plus	15
10090	Mus musculus	16151	0	live	Ikbkg	1110037D23Rik, AI848108, AI851264, AW124339, IKK[g], NEMO	inhibitor of kappaB kinase gamma	NF-kappa-B essential modulator|I-kappa-B kinase subunit gamma|IKK-gamma|IKKAP1|IKKG|NF-kappa-B essential modifier|ikB kinase subunit gamma|ikB kinase-associated protein 1|inhibitor of kappa light polypeptide gene enhancer in B-cells, kinase gamma|inhibitor of nuclear factor kappa-B kinase subunit gamma|mFIP-3	X A7.3	X	NC_000086.7	74393291	74456792	plus	15
10090	Mus musculus	17194	0	live	Mbl1	MBL-A, MBP-A, S-MBP	mannose-binding lectin (protein A) 1	mannose-binding protein A|mannan-binding protein|mannose binding lectin (A)|mannose binding lectin, serum (A)|ra-reactive factor polysaccharide-binding component p28B|raRF p28B	14 22.36 cM	14	NC_000080.6	41151368	41159596	plus	6
10090	Mus musculus	109880	0	live	Braf	9930012E13Rik, AA120551, AA387315, AA473386, B-raf-2, Braf2, C230098H17, C87398, D6Ertd631e, Braf	Braf transforming gene	serine/threonine-protein kinase B-raf|B-Raf proto-oncogene serine/threonine-protein kinase (p94)|proto-oncogene B-Raf	6 18.43 cM	6	NC_000072.6	39603231	39725660	minus	21
10090	Mus musculus	12371	0	live	Casp9	AI115399, APAF-3, AW493809, CASP-9, Caspase-9, ICE-LAP6, Mch6	caspase 9	caspase-9|ICE-like apoptotic protease 6|apoptotic protease Mch-6|apoptotic protease-activating factor 3	4 E1	4	NC_000070.6	141793612	141815978	plus	9
10090	Mus musculus	15200	0	live	Hbegf	AW047313, Dtr, Dts, Hegfl	heparin-binding EGF-like growth factor	proheparin-binding EGF-like growth factor|diphtheria toxin receptor|heparin binding epidermal growth factor-like growth factor	18 19.46 cM	18	NC_000084.6	36504927	36515805	minus	6
10090	Mus musculus	21390	0	live	Tbxa2r	TP, TXA2-R	thromboxane A2 receptor	thromboxane A2 receptor|TXA2 receptor|prostanoid TP receptor|thromboxane prostanoid	10 39.72 cM	10	NC_000076.6	81328257	81335184	plus	5
10090	Mus musculus	19261	0	live	Sirpa	AI835480, Bit, CD172a, P84, Ptpns1, SHP-1, SHPS-1, SIRP	signal-regulatory protein alpha	tyrosine-protein phosphatase non-receptor type substrate 1|CD172 antigen-like family member A|SHP substrate 1|brain Ig-like molecule with tyrosine-based activation motifs|brain immunological-like with tyrosine-based motifs|inhibitory receptor SHPS-1|mSIRP-alpha1|myD-1 antigen|protein tyrosine phosphatase, non-receptor type substrate 1|signal-regulatory protein alpha-1|sirp-alpha-1	2 63.19 cM	2	NC_000068.7	129592665	129632228	plus	10
10090	Mus musculus	107869	0	live	Cth	0610010I13Rik, AI314617, BC019483, CSE, Cys3	cystathionase (cystathionine gamma-lyase)	cystathionine gamma-lyase|cysteine-protein sulfhydrase	3 H4	3	NC_000069.6	157894248	157925077	minus	12
10090	Mus musculus	18171	0	live	Nr1i2	PXR, PXR.1, PXR.2, PXR1, SXR, mPXR	nuclear receptor subfamily 1, group I, member 2	nuclear receptor subfamily 1 group I member 2|Pregnane X receptor|orphan nuclear receptor PXR	16 B3	16	NC_000082.6	38248321	38294849	minus	9
10090	Mus musculus	18591	0	live	Pdgfb	PDGF-B, Sis	platelet derived growth factor, B polypeptide	platelet-derived growth factor subunit B|PDGF subunit B|PDGF-2|c-sis|platelet-derived growth factor B chain|platelet-derived growth factor beta polypeptide|proto-oncogene c-Sis	15 37.85 cM	15	NC_000081.6	79995865	80024778	minus	10
10090	Mus musculus	12822	0	live	Col18a1		collagen, type XVIII, alpha 1	collagen alpha-1(XVIII) chain|alpha-1(XVIII) collagen|endostatin|procollagen, type XVIII, alpha 1	10 39.72 cM	10	NC_000076.6	77052178	77166530	minus	44
10090	Mus musculus	14739	0	live	S1pr2	1100001A16Rik, Edg5, Gpcr13, H218, LPb2, S1P2	sphingosine-1-phosphate receptor 2	sphingosine 1-phosphate receptor 2|G-protein coupled receptor 13|S1P receptor 2|S1P receptor Edg-5|endothelial differentiation G-protein coupled receptor 5|endothelial differentiation, sphingolipid G-protein-coupled receptor, 5|lysophospholipid receptor B2|sphingosine 1-phosphate receptor Edg-5|sphingosine-1-phosphate receptor S1P(2)	9 7.68 cM	9	NC_000075.6	20965952	20976793	minus	3
10090	Mus musculus	18035	0	live	Nfkbia	AI462015, Nfkbi	nuclear factor of kappa light polypeptide gene enhancer in B cells inhibitor, alpha	NF-kappa-B inhibitor alpha|I(Kappa)B(alpha)|I-kappa-B-alpha|I-kappaBalpha|ikB-alpha|ikappaBalpha|nuclear factor of kappa light chain gene enhancer in B-cells inhibitor, alpha|nuclear factor of kappa light polyp gene enhancer in B-cell 1	12 C1	12	NC_000078.6	55489409	55492647	minus	6
10090	Mus musculus	13380	0	live	Dkk1	mdkk-1	dickkopf WNT signaling pathway inhibitor 1	dickkopf-related protein 1|dickkopf homolog 1|dickkopf-1|dickkopf-like protein 1|dkk-1	19 C1	19	NC_000085.6	30545876	30549496	minus	4
10090	Mus musculus	65079	0	live	Rtn4r	NOGOR, NgR, NgR1	reticulon 4 receptor	reticulon-4 receptor|nogo66 receptor-1	16 A3	16	NC_000082.6	18127706	18152408	plus	2
10090	Mus musculus	16531	0	live	Kcnma1	5730414M22Rik, BKCa, MaxiK, Slo, Slo1, mSlo, mSlo1	potassium large conductance calcium-activated channel, subfamily M, alpha member 1	calcium-activated potassium channel subunit alpha-1|BK channel alpha subunit|BKCA alpha|KCa1.1|calcium-activated potassium channel, subfamily M subunit alpha-1|k(VCA)alpha|maxi K channel|slo homolog|slo-alpha|slowpoke homolog	14 A3	14	NC_000080.6	23292291	24004952	minus	36
10090	Mus musculus	12633	0	live	Cflar	2310024N18Rik, A430105C05Rik, CLARP, Cash, Casper, FLAME, FLAME-1, Flip, Gm9845, I-FLICE, MRIT, c-Flip	CASP8 and FADD-like apoptosis regulator	CASP8 and FADD-like apoptosis regulator|FADD-like antiapoptotic molecule 1|MACH-related inducer of toxicity|caspase homolog|caspase-eight-related protein|caspase-like apoptosis regulatory protein|cellular FLICE-like inhibitory protein|inhibitor of FLICE|usurpin	1 29.16 cM	1	NC_000067.6	58711307	58759209	plus	15
10090	Mus musculus	15483	0	live	Hsd11b1		hydroxysteroid 11-beta dehydrogenase 1	corticosteroid 11-beta-dehydrogenase isozyme 1|11-DH|11-beta-HSD1|11-beta-hydroxysteroid dehydrogenase 1|11beta-HSD-1|11beta-HSD1A|11beta-hydroxysteroid dehydrogenase type 1|Corticosteroid 11-beta-dehydrogenase, isozyme 1 (11-DH) (11-beta-hydroxysteroid dehydrogenase 1) (11-beta-HSD1) (11beta-HSD1A)	1 H6	1	NC_000067.6	193221640	193264049	minus	8
10090	Mus musculus	110784	0	live	Nr3c2	MR, Mlr	nuclear receptor subfamily 3, group C, member 2	mineralocorticoid receptor|aldosterone receptor	8 36.34 cM	8	NC_000074.6	76900179	77244010	plus	12
10090	Mus musculus	17164	0	live	Mapkapk2	AA960234, MAPKAP-K2, MK-2, MK2, Rps6kc1	MAP kinase-activated protein kinase 2	MAP kinase-activated protein kinase 2|MAPK-activated protein kinase 2|MAPKAP kinase 2	1 E4	1	NC_000067.6	131053700	131097843	minus	10
10090	Mus musculus	17829	0	live	Muc1	CD227, EMA, Muc-1	mucin 1, transmembrane	mucin-1|episialin	3 39.02 cM	3	NC_000069.6	89229056	89233381	plus	7
10090	Mus musculus	19698	0	live	Relb	shep	avian reticuloendotheliosis viral (v-rel) oncogene related B	transcription factor RelB	7 9.93 cM	7	NC_000073.6	19606217	19629438	minus	15
10090	Mus musculus	16172	0	live	Il17ra	AW538159, Cdw217, Il17r, VDw217	interleukin 17 receptor A	interleukin-17 receptor A|IL-17 receptor A|IL-17RA	6 56.95 cM	6	NC_000072.6	120463181	120483731	plus	13
10090	Mus musculus	74499	0	live	Sost	5430411E23Rik	sclerostin	sclerostin	11 D	11	NC_000077.6	101962458	101967015	minus	3
10090	Mus musculus	20202	0	live	S100a9	60B8Ag, AW546964, BEE22, Cagb, GAGB, L1Ag, MRP14, p14	S100 calcium binding protein A9 (calgranulin B)	protein S100-A9|S100 calcium-binding protein A9|leukocyte L1 complex heavy chain|migration inhibitory factor-related protein 14	3 39.91 cM	3	NC_000069.6	90692630	90695721	minus	3
10090	Mus musculus	55991	0	live	Panx1	AI847747	pannexin 1	pannexin-1	9 A2	9	NC_000075.6	15005785	15045478	minus	5
10090	Mus musculus	170731	0	live	Mfn2	D630023P19Rik, Fzo	mitofusin 2	mitofusin-2|HSG protein|hypertension related protein 1|mitochondrial assembly regulatory factor|transmembrane GTPase MFN2	4 E2	4	NC_000070.6	147873586	147904909	minus	21
10090	Mus musculus	19252	0	live	Dusp1	3CH134, MKP1, Ptpn16, U19515, erp, mkp-1	dual specificity phosphatase 1	dual specificity protein phosphatase 1|MAP kinase phosphatase 1|mitogen-activated protein kinase phosphatase-1|protein tyrosine phosphatase, non-receptor type 16|protein-tyrosine phosphatase 3CH134|protein-tyrosine phosphatase ERP	17 13.28 cM	17	NC_000083.6	26505591	26508472	minus	4
10090	Mus musculus	12978	0	live	Csf1r	AI323359, CD115, CSF-1R, Csfmr, Fim-2, Fim2, Fms, M-CSF-R, M-CSFR	colony stimulating factor 1 receptor	macrophage colony-stimulating factor 1 receptor|CSF-1 receptor|CSF-1-R|c-fms|proto-oncogene c-Fms|proto-oncogene fms	18 34.41 cM	18	NC_000084.6	61096809	61131139	plus	24
10090	Mus musculus	15216	0	live	Hfe	MR2	hemochromatosis	hereditary hemochromatosis protein homolog	13 9.88 cM	13	NC_000079.6	23702730	23710986	minus	8
10090	Mus musculus	12562	0	live	Cdh5	7B4, AA408225, Cd144, VE-Cad, VECD, VEcad, Vec	cadherin 5	cadherin-5|7B4/cadherin-5|VE-cadherin|vascular endothelial cadherin	8 53.04 cM	8	NC_000074.6	104101613	104144504	plus	13
10090	Mus musculus	93695	0	live	Gpnmb	DC-HIL, Dchil, ipd	glycoprotein (transmembrane) nmb	transmembrane glycoprotein NMB|dendritic cell-associated heparin sulfate proteoglycan-dependent integrin ligand|dendritic cell-associated transmembrane protein|iris pigment dispersion|osteoactivin	6 23.82 cM	6	NC_000072.6	49036518	49058182	plus	11
10090	Mus musculus	11770	0	live	Fabp4	422/aP2, AFABP, ALBP, ALBP/Ap2, Ap2, Lbpl, P15	fatty acid binding protein 4, adipocyte	fatty acid-binding protein, adipocyte|3T3-L1 lipid-binding protein|P2 adipocyte protein|adipocyte lipid-binding protein|adipocyte protein aP2|adipocyte-type fatty acid-binding protein|fatty acid-binding protein 4|myelin P2 protein homolog|protein 422	3 2.56 cM	3	NC_000069.6	10204342	10208602	minus	4
10090	Mus musculus	21929	0	live	Tnfaip3	A20, Tnfip3	tumor necrosis factor, alpha-induced protein 3	tumor necrosis factor alpha-induced protein 3|TNF alpha-induced protein 3|putative DNA-binding protein A20|tumor necrosis factor induced protein 3|zinc finger protein A20	10 8.08 cM	10	NC_000076.6	19000910	19015410	minus	10
10090	Mus musculus	12944	0	live	Crp	AI255847	C-reactive protein, pentraxin-related	C-reactive protein|C-reactive protein, petaxin related	1 80.13 cM	1	NC_000067.6	172698056	172699966	plus	2
10090	Mus musculus	16007	0	live	Cyr61	AI325051, CCN1, Igfbp10	cysteine rich protein 61	protein CYR61|3CH61|CCN family member 1|IBP-10|IGF-binding protein 10|IGFBP-10|cysteine-rich angiogenic inducer 61|insulin-like growth factor-binding protein 10|intermediate early	3 70.18 cM	3	NC_000069.6	145646971	145649985	minus	5
10090	Mus musculus	13482	0	live	Dpp4	Cd26, Dpp-4, THAM	dipeptidylpeptidase 4	dipeptidyl peptidase 4|DPP IV|T-cell activation antigen CD26|dipeptidyl peptidase IV|thymocyte-activating molecule	2 35.85 cM	2	NC_000068.7	62330073	62412318	minus	30
10090	Mus musculus	14256	0	live	Flt3l	Flt3lg, Ly72L	FMS-like tyrosine kinase 3 ligand	fms-related tyrosine kinase 3 ligand|flt3 ligand	7 29.14 cM	7	NC_000073.6	45131183	45136490	minus	8
10090	Mus musculus	19218	0	live	Ptger3	EP3, Pgerep3, Ptgerep3	prostaglandin E receptor 3 (subtype EP3)	prostaglandin E2 receptor EP3 subtype|PGE receptor EP3 subtype|PGE2 receptor EP3 subtype|prostaglandin E receptor EP3 subtype|prostanoid EP3 receptor	3 81.32 cM	3	NC_000069.6	157566816	157644758	plus	4
10090	Mus musculus	228607	0	live	Mavs	D430028G21Rik, IPS-1, Visa, cardif	mitochondrial antiviral signaling protein	mitochondrial antiviral-signaling protein|CARD adapter inducing interferon beta|IFN-beta promoter stimulator-1|interferon beta promoter stimulator protein 1|mitochondrial anti-viral signaling protein|virus-induced signaling adapter	2 F1	2	NC_000068.7	131234063	131248025	plus	8
10090	Mus musculus	78757	0	live	Rictor	4921505C17Rik, 6030405M08Rik, AVO3, AW492497, D530039E11Rik	RPTOR independent companion of MTOR, complex 2	rapamycin-insensitive companion of mTOR|AVO3 homolog|mAVO3|protein pianissimo|rictor	15 A1	15	NC_000081.6	6708349	6800401	plus	40
10090	Mus musculus	56632	0	live	Sphk2	C76851	sphingosine kinase 2	sphingosine kinase 2|SK 2|SPK 2|Spk2, Sk2	7 B3	7	NC_000073.6	45709463	45718002	minus	8
10090	Mus musculus	18213	0	live	Ntrk3	AW125844_tv3, TrkC, Ntrk3	neurotrophic tyrosine kinase, receptor, type 3	NT-3 growth factor receptor|GP145-TrkC|neurotrophin-3|trk-C|trkC tyrosine kinase	7 44.01 cM	7	NC_000073.6	78179986	78579180	minus	24
10090	Mus musculus	18034	0	live	Nfkb2	NF-kappaB2, lyt, p49, p49/p100, p50B, p52	nuclear factor of kappa light polypeptide gene enhancer in B cells 2, p49/p100	nuclear factor NF-kappa-B p100 subunit|DNA-binding factor KBF2|NF kappaB2	19 38.8 cM	19	NC_000085.6	46304320	46312090	plus	23
10090	Mus musculus	15530	0	live	Hspg2	AI852380, Pcn, Plc, per	perlecan (heparan sulfate proteoglycan 2)	basement membrane-specific heparan sulfate proteoglycan core protein|HSPG	4 69.93 cM	4	NC_000070.6	137468764	137570630	plus	98
10090	Mus musculus	16411	0	live	Itgax	AI449405, Cd11c, Cr4, N418	integrin alpha X	integrin alpha-X|CD11 antigen-like family member C|CD11C (p150) alpha polypeptide|complement receptor 4|integrin aX|leukocyte adhesion glycoprotein p150,95 alpha chain|leukocyte adhesion receptor p150,95	7 F3	7	NC_000073.6	128129530	128150657	plus	31
10090	Mus musculus	66102	0	live	Cxcl16	0910001K24Rik, AV290116, BB024863, CXCL16v1, CXCL16v2, SR-PSOX, Zmynd15, b2b498Clo	chemokine (C-X-C motif) ligand 16	C-X-C motif chemokine 16|Cxc chemokine ligand 16|SR-PSOX/CXCL16|scavenger receptor for phosphatidylserine and oxidized low density lipoprotein|small-inducible cytokine B16|transmembrane chemokine CXCL16|zinc finger, MYND-type containing 15	11 B3	11	NC_000077.6	70454232	70459984	minus	7
10090	Mus musculus	23886	0	live	Gdf15	MIC-1, NAG-1, SBF	growth differentiation factor 15	growth/differentiation factor 15|macrophage inhibiting cytokine-1|macrophage inhibitory cytokine 1	8 B3.3	8	NC_000074.6	70629393	70632470	minus	3
10090	Mus musculus	15442	0	live	Hpse	HSE1, Hpa, Hpr1	heparanase	heparanase|endo-glucoronidase|endoglycosidase heparanase	5 E4	5	NC_000071.6	100679486	100719683	minus	12
10090	Mus musculus	72512	0	live	Tmem173	2610307O08Rik, ERIS, MPYS, Mita, STING, STING-beta	transmembrane protein 173	stimulator of interferon genes protein|endoplasmic reticulum interferon stimulator|mediator of IRF3 activation|mitochondrial mediator of IRF3 activation|stimulator of interferon protein	18	18	NC_000084.6	35733678	35740554	minus	8
10090	Mus musculus	22177	0	live	Tyrobp	DAP12, KARAP, Ly83	TYRO protein tyrosine kinase binding protein	TYRO protein tyrosine kinase-binding protein|DNAX-activation protein 12|KAR-associated protein|killer cell activating receptor associated protein|killer-activating receptor-associated protein	7 17.45 cM	7	NC_000073.6	30413788	30417582	plus	5
10090	Mus musculus	230908	0	live	Tardbp	1190002A23Rik, C85084, TDP-43, Tdp43	TAR DNA binding protein	TAR DNA-binding protein 43	4 E2	4	NC_000070.6	148612382	148626996	minus	7
10090	Mus musculus	16179	0	live	Irak1	AA408924, IRAK, IRAK-1, IRAK1-S, IRAK1b, Il1rak, Plpk, mPLK	interleukin-1 receptor-associated kinase 1	interleukin-1 receptor-associated kinase 1|interleukin-1 receptor-associated kinase-1b|pelle-like protein kinase	X 37.61 cM	X	NC_000086.7	74013914	74023921	minus	16
10090	Mus musculus	24058	0	live	Sigirr	AI256711, TIR8	single immunoglobulin and toll-interleukin 1 receptor (TIR) domain	single Ig IL-1-related receptor|single Ig IL-1 receptor related protein|single Ig IL-1R-related molecule|single Ig IL-1R-related protein|single immunoglobulin domain-containing IL1R-related protein|toll/interleukin-1 receptor 8	7 F5	7	NC_000073.6	141091175	141100605	minus	12
10090	Mus musculus	22139	0	live	Ttr	AA408768, AI787086, D17860, prealbumin	transthyretin	transthyretin	18 11.47 cM	18	NC_000084.6	20665250	20674326	plus	4
10090	Mus musculus	54123	0	live	Irf7		interferon regulatory factor 7	interferon regulatory factor 7|IRF-7	7 F5	7	NC_000073.6	141263183	141266499	minus	10
10090	Mus musculus	59027	0	live	Nampt	1110035O14Rik, AI314458, AI480535, NAmPRTase, Pbef, Pbef1, Visfatin	nicotinamide phosphoribosyltransferase	nicotinamide phosphoribosyltransferase|pre-B-cell colony-enhancing factor 1 homolog	12 A3	12	NC_000078.6	32820335	32853369	plus	11
10090	Mus musculus	13197	0	live	Gadd45a	AA545191, Ddit1, GADD45	growth arrest and DNA-damage-inducible 45 alpha	growth arrest and DNA damage-inducible protein GADD45 alpha|DDIT-1|DNA damage-inducible transcript 1 protein|DNA-damage-inducible transcript 1|Gadd45alpha|growth arrest and DNA-damage-inducible, alpha	6 C1	6	NC_000072.6	67035096	67037407	minus	4
10090	Mus musculus	21936	0	live	Tnfrsf18	AITR, Gitr	tumor necrosis factor receptor superfamily, member 18	tumor necrosis factor receptor superfamily member 18|glucocorticoid-induced TNFR-related protein	4 E2	4	NC_000070.6	156026164	156028896	plus	5
10090	Mus musculus	13040	0	live	Ctss	Cats	cathepsin S	cathepsin S|Cat S	3 40.74 cM	3	NC_000069.6	95526786	95556405	plus	9
10090	Mus musculus	74143	0	live	Opa1	1200011N24Rik, AI225888, AI847218, lilr3, mKIAA0567	OPA1, mitochondrial dynamin like GTPase	dynamin-like 120 kDa protein, mitochondrial|large GTP-binding protein|largeG|optic atrophy 1 homolog|optic atrophy protein 1 homolog	16 20.65 cM	16	NC_000082.6	29579309	29663131	plus	32
10090	Mus musculus	11657	0	live	Alb	Alb-11, BCL002, Alb	albumin	serum albumin|albumin 1	5 44.7 cM	5	NC_000071.6	90460870	90476602	plus	15
10090	Mus musculus	18148	0	live	Npm1	B23, NO38, Npm	nucleophosmin 1	nucleophosmin|nucleolar phosphoprotein B23|nucleolar protein NO38|numatrin	11 A4	11	NC_000077.6	33152498	33163206	minus	12
10090	Mus musculus	53945	0	live	Slc40a1	Dusg, Fpn1, IREG1, MTP, MTP1, Ol5, Pcm, Slc11a3, Slc39a1	solute carrier family 40 (iron-regulated transporter), member 1	solute carrier family 40 member 1|SLC11A3 iron transporter|duodenal-specific|ferroportin 1|iron-regulated transporter 1|metal transporter protein 1|metal transporting protein 1|polycythaemia|solute carrier family 11 (proton-coupled divalent metal ion transporters), member 3|solute carrier family 39 (iron-regulated transporter), member 1	1 C1.1	1	NC_000067.6	45908070	45926536	minus	9
10090	Mus musculus	11477	0	live	Acvr1	ALK2, ActR-I, ActRIA, Acvra, Acvrlk2, Alk-2, Alk8, D330013D15Rik, SKR1, Tsk7L, Acvr1	activin A receptor, type 1	activin receptor type-1|TGF-B superfamily receptor type I|TSK-7L|TSR-I|activin receptor type I|serine/threonine-protein kinase receptor R1	2 C1.1	2	NC_000068.7	58446438	58566828	minus	15
10090	Mus musculus	16534	0	live	Kcnn4	IK1, IKCA1, KCA4, KCa3.1, SK4, SKCas, mIKCa1	potassium intermediate/small conductance calcium-activated channel, subfamily N, member 4	intermediate conductance calcium-activated potassium channel protein 4|SKCa 4|SKCa4	7 A3	7	NC_000073.6	24369825	24385212	plus	9
10090	Mus musculus	18752	0	live	Prkcg	PKCgamma, Pkcc, Prkcc	protein kinase C, gamma	protein kinase C gamma type|PKC-gamma	7 1.93 cM	7	NC_000073.6	3303532	3331099	plus	18
10090	Mus musculus	11669	0	live	Aldh2	AHD-M1, ALDH-E2, ALDHI, Ahd-5, Ahd5	aldehyde dehydrogenase 2, mitochondrial	aldehyde dehydrogenase, mitochondrial|ALDH class 2	5 F	5	NC_000071.6	121566027	121593824	minus	13
10090	Mus musculus	18441	0	live	P2ry1	P2Y1	purinergic receptor P2Y, G-protein coupled 1	P2Y purinoceptor 1|ATP receptor|P2Y1 receptor	3 E1	3	NC_000069.6	61002785	61008982	plus	2
10090	Mus musculus	11487	0	live	Adam10	1700031C13Rik, MADM, kuz, kuzbanian	a disintegrin and metallopeptidase domain 10	disintegrin and metalloproteinase domain-containing protein 10|a disintegrin and metalloprotease domain (ADAM) 10|kuzbanian protein homolog|mammalian disintegrin-metalloprotease	9 39.53 cM	9	NC_000075.6	70678918	70780229	plus	17
10090	Mus musculus	18104	0	live	Nqo1	AV001255, Dia4, Dtd, Nmo-1, Nmo1, Nmor1, Ox-1, Ox1, Qr1	NAD(P)H dehydrogenase, quinone 1	NAD(P)H dehydrogenase [quinone] 1|DT-diaphorase|NAD(P)H dehydrogenase (quinone)|NAD(P)H menadione oxidoreductase 1, dioxin inducible|NAD(P)H:quinone oxidoreductase 1|azoreductase|diaphorase 4 (NADH/NADPH)|menadione reductase|phylloquinone reductase|quinone reductase 1	8 54.08 cM	8	NC_000074.6	107388225	107403205	minus	6
10090	Mus musculus	723905	0	live	Mir17	Mirn17, mir-17, mmu-mir-17	microRNA 17	mir 17	14 E4	14	NC_000080.6	115043671	115043754	plus	1
10090	Mus musculus	15369	0	live	Hmox2	HO-2, HO2	heme oxygenase 2	heme oxygenase 2|heme oxygenase (decycling) 2	16 2.46 cM	16	NC_000082.6	4726361	4766741	plus	8
10090	Mus musculus	16420	0	live	Itgb6	2210409C20Rik, 4831415H04Rik	integrin beta 6	integrin beta-6	2 34.81 cM	2	NC_000068.7	60598292	60722603	minus	21
10090	Mus musculus	18391	0	live	Sigmar1	Oprs1, Sig1R, sigma1R	sigma non-opioid intracellular receptor 1	sigma non-opioid intracellular receptor 1|opioid receptor, sigma 1|sigma 1 receptor variant SR-1D|sigma 1-type opioid receptor|sigma1-receptor	4 A5	4	NC_000070.6	41738493	41755257	minus	5
10090	Mus musculus	19052	0	live	Ppp2ca	PP2A, R75353	protein phosphatase 2 (formerly 2A), catalytic subunit, alpha isoform	serine/threonine-protein phosphatase 2A catalytic subunit alpha isoform|PP2A-alpha|protein phosphatase 2a, catalytic subunit, alpha isoform	11 B1.3	11	NC_000077.6	52098824	52122749	plus	7
10090	Mus musculus	110265	0	live	Msra	2310045J23Rik, 6530413P12Rik, MSR-A	methionine sulfoxide reductase A	mitochondrial peptide methionine sulfoxide reductase|PMSR|peptide Met(O) reductase|peptide methionine sulfoxide reductase|peptide-methionine (S)-S-oxide reductase|protein-methionine-S-oxide reductase	14 33.36 cM	14	NC_000080.6	64122621	64455903	minus	15
10090	Mus musculus	54393	0	live	Gabbr1	GABAB1, GABAbR1, bM573K1.1	gamma-aminobutyric acid (GABA) B receptor, 1	gamma-aminobutyric acid type B receptor subunit 1|GABA-B receptor 1|GABA-B-R1|GABA-BR1|GABA-BR1b receptor|bM573K1.1.1 (gamma-aminobutyric acid (GABA) B receptor, 1a)|gb1	17 19.16 cM	17	NC_000083.6	37045965	37074305	plus	23
10090	Mus musculus	14073	0	live	Faah	AW412498	fatty acid amide hydrolase	fatty-acid amide hydrolase 1|amide hydrolase|anandamide amidohydrolase 1|fatty acid amide hydrolase protein|oleamide hydrolase 1	4 53.08 cM	4	NC_000070.6	115996656	116018695	minus	15
10090	Mus musculus	14962	0	live	Cfb	AI195813, AI255840, B, Bf, C2, Fb, H2-Bf	complement factor B	complement factor B|C3/C5 convertase|Factor B|alternative-complement pathway C3/C5 convertase|complement component 2 (within H-2S)|histocompatibility 2, complement component factor B|properdin	17 18.41 cM	17	NC_000083.6	34856374	34862514	minus	18
10090	Mus musculus	76854	0	live	Gper1	6330420K13Rik, CMKRL2, Ceprl, FEG-1, GPCR-Br, Gper, Gpr30	G protein-coupled estrogen receptor 1	G-protein coupled estrogen receptor 1|G-protein coupled receptor 30|chemoattractant receptor-like 2|constitutively expressed peptide-like receptor like|mER|membrane estrogen receptor	5 G2	5	NC_000071.6	139422969	139427800	plus	3
10090	Mus musculus	11556	0	live	Adrb3	Adrb-3	adrenergic receptor, beta 3	beta-3 adrenergic receptor|Beta-3 AR|Beta-3 adrenoceptor|beta 3-AR|beta-3 adrenoreceptor|beta3-adrenergic receptor	8 15.94 cM	8	NC_000074.6	27225776	27230807	minus	6
10090	Mus musculus	27103	0	live	Eif2ak4	2610011M03, GCN2, MGCN2	eukaryotic translation initiation factor 2 alpha kinase 4	eIF-2-alpha kinase GCN2|GCN2 eIF2alpha kinase|GCN2-like protein	2 E5	2	NC_000068.7	118388581	118475234	plus	40
10090	Mus musculus	12111	0	live	Bgn	BG, DSPG1, PG-S1, PGI, SLRR1A	biglycan	biglycan|bone/cartilage proteoglycan I	X 37.33 cM	X	NC_000086.7	73483601	73495936	plus	9
10090	Mus musculus	17087	0	live	Ly96	ESOP-1, MD-2, MD2	lymphocyte antigen 96	lymphocyte antigen 96|ly-96|myeloid differentiation factor-2|myeloid differentiation protein-2|protein MD-2	1 A3	1	NC_000067.6	16688456	16709605	plus	5
10090	Mus musculus	74370	0	live	Rptor	4932417H02Rik, Rap, Raptor, mKIAA1303	regulatory associated protein of MTOR, complex 1	regulatory-associated protein of mTOR|p150 target of rapamycin (TOR)-scaffold protein	11 E2	11	NC_000077.6	119602905	119899591	plus	37
10090	Mus musculus	171285	0	live	Havcr2	TIM-3, Tim3, Timd3	hepatitis A virus cellular receptor 2	hepatitis A virus cellular receptor 2 homolog|HAVcr-2|T-cell immunoglobulin and mucin domain containing 3|T-cell immunoglobulin and mucin domain-containing protein 3|T-cell immunoglobulin mucin receptor 3|T-cell membrane protein 3|TIMD-3	11 B1.1	11	NC_000077.6	46454931	46481255	plus	7
10090	Mus musculus	387222	0	live	Mir29a	Mirn29a, mir-29a, mmu-mir-29a	microRNA 29a		6 A3.3	6	NC_000072.6	31062660	31062747	minus	1
10090	Mus musculus	15568	0	live	Elavl1	2410055N02Rik, HUR, Hua, W91709	ELAV (embryonic lethal, abnormal vision)-like 1 (Hu antigen R)	ELAV-like protein 1|ELAV (embryonic lethal, abnormal vision, Drosophila)-like 1 (Hu antigen R)|HU-antigen A|elav-like generic protein|hu-antigen R|melG	8 2.0 cM	8	NC_000074.6	4284781	4325162	minus	7
10090	Mus musculus	12803	0	live	Cntf	AI429687	ciliary neurotrophic factor	ciliary neurotrophic factor	19 8.73 cM	19	NC_000085.6	12763528	12765632	minus	2
10090	Mus musculus	20397	0	live	Sgpl1	AI428538, D10Xrf456, S1PL, Spl	sphingosine phosphate lyase 1	sphingosine-1-phosphate lyase 1|SP-lyase 1|SPL 1|sphingosine-1-phosphate aldolase	10 32.14 cM	10	NC_000076.6	61098642	61147684	minus	16
10090	Mus musculus	18073	0	live	Nid1	A630025O17, Nid, entactin, entactin-1, nidogen-1	nidogen 1	nidogen-1|NID-1|Nidogen precursor (Entactin)|entactin 1	13 5.26 cM	13	NC_000079.6	13437602	13512275	plus	20
10090	Mus musculus	227753	0	live	Gsn	ADF	gelsolin	gelsolin|actin-depolymerizing factor|brevin	2 23.5 cM	2	NC_000068.7	35256359	35307902	plus	20
10090	Mus musculus	26410	0	live	Map3k8	Cot, Cot/Tpl2, Est, Estf, Tpl-2, Tpl2, c-COT	mitogen-activated protein kinase kinase kinase 8	mitogen-activated protein kinase kinase kinase 8|COT proto-oncogene serine/threonine-protein kinase|cancer Osaka thyroid oncogene|proto-oncogene c-Cot|serine/threonine-protein kinase cot|tumor progression locus 2	18 2.73 cM	18	NC_000084.6	4331325	4353412	minus	9
10090	Mus musculus	18438	0	live	P2rx4	AI504491, AW555605, D5Ertd444e, P2X4	purinergic receptor P2X, ligand-gated ion channel 4	P2X purinoceptor 4|ionotropic purinergic receptor|purinergic receptor P2x4 subunit variant e	5 62.53 cM	5	NC_000071.6	122707509	122729739	plus	12
10090	Mus musculus	57875	0	live	Angptl4	Arp4, Bk89, Fiaf, Hfarp, Ng27, Pgar, Pgarg, Pp1158	angiopoietin-like 4	angiopoietin-related protein 4|425O18-1|angiopoietin-like protein 4|fasting-induced adipose factor|fibrinogen/angiopoietin-related protein|hepatic fibrinogen/angiopoietin-related protein|major histocompatibility complex region NG27|secreted protein Bk89	17 B1	17	NC_000083.6	33774900	33781575	minus	7
10090	Mus musculus	20201	0	live	S100a8	60B8Ag, AI323541, B8Ag, CFAg, CP-10, Caga, MRP8, p8	S100 calcium binding protein A8 (calgranulin A)	protein S100-A8|MRP-8|S100 calcium-binding protein A8|calgranulin-A|chemotactic S100 protein|chemotactic cytokine CP-10|leukocyte L1 complex light chain|migration inhibitory factor-related protein 8|pro-inflammatory S100 cytokine	3 39.9 cM	3	NC_000069.6	90669071	90670034	plus	3
10090	Mus musculus	17171	0	live	Mas1	Mas-1, MasR, Mgra	MAS1 oncogene	proto-oncogene Mas|MAS proto-oncogene|Mas receptor|Mas-related G protein-coupled receptor a|angiotensin-(1-7) receptor	17 8.69 cM	17	NC_000083.6	12838069	12868156	minus	12
10090	Mus musculus	22030	0	live	Traf2	AI325259	TNF receptor-associated factor 2	TNF receptor-associated factor 2|E3 ubiquitin-protein ligase TRAF2|RING-type E3 ubiquitin transferase TRAF2	2 A3	2	NC_000068.7	25517982	25546940	minus	12
10090	Mus musculus	14065	0	live	F2rl3	PAR4	coagulation factor II (thrombin) receptor-like 3	proteinase-activated receptor 4|PAR-4|coagulation factor II receptor-like 3|thrombin receptor-like 3	8 B3.3	8	NC_000074.6	72760883	72763898	plus	3
10090	Mus musculus	22323	0	live	Vasp		vasodilator-stimulated phosphoprotein	vasodilator-stimulated phosphoprotein	7 A3	7	NC_000073.6	19256929	19271854	minus	13
10090	Mus musculus	12366	0	live	Casp2	CASP-2, ICH-1, NEDD-2, Nedd2	caspase 2	caspase-2|neural precursor cell expressed developmentally down-regulated protein 2|protease ICH-1	6 20.54 cM	6	NC_000072.6	42264898	42282508	plus	12
10090	Mus musculus	208727	0	live	Hdac4	4932408F19Rik, HD4	histone deacetylase 4	histone deacetylase 4	1 D	1	NC_000067.6	91928779	92195670	minus	34
10090	Mus musculus	606496	0	live	Gsk3a	2700086H06Rik	glycogen synthase kinase 3 alpha	glycogen synthase kinase-3 alpha|GSK-3 alpha|serine/threonine-protein kinase GSK3A	7 A3	7	NC_000073.6	25228258	25237851	minus	11
10090	Mus musculus	14313	0	live	Fst	AL033346, FS	follistatin	follistatin|activin-binding protein	13 D2.2	13	NC_000079.6	114452262	114458951	minus	6
10090	Mus musculus	14314	0	live	Fstl1	AI316791, AW107808, Fstl, TSC-36	follistatin-like 1	follistatin-related protein 1|TGF-beta-inducible protein TSC-36|follistatin-like protein 1	16 26.48 cM	16	NC_000082.6	37777055	37836516	plus	11
10090	Mus musculus	12267	0	live	C3ar1	AZ3B, C3AR, HNFAG09	complement component 3a receptor 1	C3a anaphylatoxin chemotactic receptor|C3a-R|anaphylatoxin C3a receptor	6 F2	6	NC_000072.6	122847140	122856157	minus	2
10090	Mus musculus	279028	0	live	Adamts13	ADAM-TS13, ADAMTS-13, Gm710, vWF-CP	a disintegrin-like and metallopeptidase (reprolysin type) with thrombospondin type 1 motif, 13	A disintegrin and metalloproteinase with thrombospondin motifs 13|a disintegrin-like and metalloprotease (reprolysin type) with thrombospondin type 1 motif, 13|vWF-CP mRNA for von Willebrand factor-cleaving|vWF-cleaving protease|von Willebrand factor-cleaving protease	2 A3	2	NC_000068.7	26973416	27009628	plus	31
10090	Mus musculus	12363	0	live	Casp4	CASP-11, CASP-4, Casp11, Caspl, ich-3	caspase 4, apoptosis-related cysteine peptidase	caspase-4|caspase 11, apoptosis-related cysteine peptidase|caspase 11, apoptosis-related cysteine protease|caspase 4, apoptosis-related cysteine protease|caspase-11 short form splicing|protease ICH-3	9 2.46 cM	9	NC_000075.6	5308825	5336791	plus	9
10090	Mus musculus	11608	0	live	Agtr1b	AT1B, AT2R1B, Agtr-1b, Angtr-1b	angiotensin II receptor, type 1b	type-1B angiotensin II receptor|AT3|angiotensin II type-1B receptor	3 6.37 cM	3	NC_000069.6	20314473	20367177	minus	2
10090	Mus musculus	11520	0	live	Plin2	AA407157, ADPH, Adfp, Adrp	perilipin 2	perilipin-2|adipophilin|adipose differentiation-related protein	4 40.69 cM	4	NC_000070.6	86626910	86670059	minus	10
10090	Mus musculus	16451	0	live	Jak1	AA960307, BAP004, C130039L05Rik	Janus kinase 1	tyrosine-protein kinase JAK1|JAK-1	4 46.19 cM	4	NC_000070.6	101151974	101265291	minus	27
10090	Mus musculus	223701	0	live	Mkl1	AMKL, Bsac, Mal, Mrtf-A	MKL (megakaryoblastic leukemia)/myocardin-like 1	MKL/myocardin-like protein 1|basic SAP and coiled-coil domains|basic SAP coiled-coil transcription activator|megakaryoblastic leukemia (translocation) 1 homolog|myocardin-related transcription factor A	15 E1	15	NC_000081.6	81012281	81190757	minus	16
10090	Mus musculus	15926	0	live	Idh1	AI314845, AI788952, E030024J03Rik, Id-1, Idh-1, Idpc	isocitrate dehydrogenase 1 (NADP+), soluble	isocitrate dehydrogenase [NADP] cytoplasmic|IDH|IDP|NADP(+)-specific ICDH|cytosolic NADP-isocitrate dehydrogenase|oxalosuccinate decarboxylase	1 32.91 cM	1	NC_000067.6	65158616	65186479	minus	10
10090	Mus musculus	73914	0	live	Irak3	4833428C18Rik, AI563835, IRAK-M	interleukin-1 receptor-associated kinase 3	interleukin-1 receptor-associated kinase 3|IL-1 receptor-associated kinase M	10 D2	10	NC_000076.6	120141648	120201744	minus	14
10090	Mus musculus	208650	0	live	Cblb	AI429560, AI851073, Cbl-b	Casitas B-lineage lymphoma b	E3 ubiquitin-protein ligase CBL-B|RING-type E3 ubiquitin transferase CBL-B|SH3-binding protein CBL-B|casitas B-lineage lymphoma proto-oncogene b|signal transduction protein CBL-B	16 B5	16	NC_000082.6	52031230	52208047	plus	22
10090	Mus musculus	17250	0	live	Abcc1	Abcc1ab, MRP, Mdrap, Mrp1, Abcc1	ATP-binding cassette, sub-family C (CFTR/MRP), member 1	multidrug resistance-associated protein 1|ATP-binding cassette, sub-family C (CFTR/MRP), member 1a|ATP-binding cassette, sub-family C (CFTR/MRP), member 1b|LTC4 transporter|leukotriene C(4) transporter|multiple drug resistance-associated protein	16 A1	16	NC_000082.6	14361512	14474879	plus	31
10090	Mus musculus	21366	0	live	Slc6a6	AA589629, C80501, Taut	solute carrier family 6 (neurotransmitter transporter, taurine), member 6	sodium- and chloride-dependent taurine transporter|solute carrier family 6 member 6|taurine/beta-alanine transporter	6 40.73 cM	6	NC_000072.6	91684046	91759063	plus	17
10090	Mus musculus	387231	0	live	Mir122	Mir122a, Mirn122a, mir-122, mmu-mir-122	microRNA 122	microRNA 122a|mmu-mir-122a	18 E1	18	NC_000084.6	65248861	65248926	plus	1
10090	Mus musculus	12488	0	live	Cd2ap	AL024079, C78928, METS-1, Mets1	CD2-associated protein	CD2-associated protein|SH3 domain-containing adapter protein|SH3 domain-containing adaptor protein METS-1|mesenchyme to epithelium transition protein, SH3 domains|mesenchyme-to-epithelium transition protein with SH3 domains 1	17 B3	17	NC_000083.6	42748884	42876710	minus	21
10090	Mus musculus	15184	0	live	Hdac5	AI426555, Hdac4, mHDA1, mKIAA0600	histone deacetylase 5	histone deacetylase 5|HD5|histone deacetylase 4|histone deacetylase mHDA1	11 D	11	NC_000077.6	102194428	102230183	minus	30
10090	Mus musculus	110147	0	live	Ehmt2	Bat8, D17Ertd710e, G9a, KMT1C, NG36	euchromatic histone lysine N-methyltransferase 2	histone-lysine N-methyltransferase EHMT2|H3-K9-HMTase 3|HLA-B associated transcript 8|histone H3-K9 methyltransferase 3|histone-lysine N-methyltransferase, H3 lysine-9 specific 3|protein G9a	17 18.45 cM	17	NC_000083.6	34898466	34914051	plus	28
10090	Mus musculus	27056	0	live	Irf5	AW491843, mirf5	interferon regulatory factor 5	interferon regulatory factor 5|interferon regulatory factor 5 bone marrow	6 12.36 cM	6	NC_000072.6	29526130	29541869	plus	13
10090	Mus musculus	20510	0	live	Slc1a1	D130048G10Rik, EAAC1, EAAC2, EAAT3, MEAAC1	solute carrier family 1 (neuronal/epithelial high affinity glutamate transporter, system Xag), member 1	excitatory amino acid transporter 3|excitatory amino acid carrier 2|excitatory amino-acid carrier 1|glutamate transporter mEAAC2|sodium-dependent glutamate/aspartate transporter 3|solute carrier family 1, member 1	19 C1	19	NC_000085.6	28835166	28913960	plus	12
10090	Mus musculus	17287	0	live	Mep1a	AI098089, AW107200, Mep-1, Mep-1a, Mep1	meprin 1 alpha	meprin A subunit alpha|endopeptidase-2|meprin A alpha-subunit|meprin alpha	17 19.73 cM	17	NC_000083.6	43474324	43504141	minus	15
10090	Mus musculus	12580	0	live	Cdkn2c	C77269, INK4c, p18, p18-INK4c, p18-INK6, p18INK4c	cyclin dependent kinase inhibitor 2C	cyclin-dependent kinase 4 inhibitor C|cyclin-dependent kinase 6 inhibitor|cyclin-dependent kinase inhibitor 2C (p18, inhibits CDK4)	4 51.32 cM	4	NC_000070.6	109660876	109666756	minus	3
10090	Mus musculus	21832	0	live	Thpo	Mgdf, Ml, Mpllg, Tpo	thrombopoietin	thrombopoietin|C-mpl ligand|megakaryocyte colony-stimulating factor|megakaryocyte growth and development factor|myeloproliferative leukemia virus oncogene ligand	16 12.51 cM	16	NC_000082.6	20724454	20734511	minus	9
10090	Mus musculus	230073	0	live	Ddx58	6430573D20Rik, C330021E21, RIG-I, RLR-1	DEAD (Asp-Glu-Ala-Asp) box polypeptide 58	probable ATP-dependent RNA helicase DDX58|DEAD box protein 58|DEAD/H box polypeptide RIG-I|RIG-1|RIG-I-like receptor 1|retinoic acid-inducible gene 1 protein|retinoic acid-inducible gene I protein|retinoic acid-inducible gene-I	4 A5	4	NC_000070.6	40203777	40239825	minus	18
10090	Mus musculus	18168	0	live	Npy5r	NPY5-R, NPYY5-R, Y5R	neuropeptide Y receptor Y5	neuropeptide Y receptor type 5|NPY-Y5 receptor|Y5 receptor	8 33.15 cM	8	NC_000074.6	66679965	66688576	minus	2
10090	Mus musculus	53357	0	live	Pla2g6	BB112799, PNPLA9, iPLA(2)beta, iPLA2, iPLA2beta	phospholipase A2, group VI	85/88 kDa calcium-independent phospholipase A2|85 kDa calcium-independent phospholipase A2|GVI PLA2|caI-PLA2|group VI phospholipase A2|iPLA2-beta|intracellular membrane-associated calcium-independent phospholipase A2 beta|patatin-like phospholipase domain-containing protein 9	15 E1	15	NC_000081.6	79286228	79328390	minus	21
10090	Mus musculus	12946	0	live	Cr1l	Crry, Mcp, mCRY	complement component (3b/4b) receptor 1-like	complement component receptor 1-like protein|complement receptor related protein|complement regulatory protein Crry|protein p65	1 98.43 cM	1	NC_000067.6	195098747	195131590	minus	11
10090	Mus musculus	116870	0	live	Mta1		metastasis associated 1	metastasis-associated protein MTA1	12 F1	12	NC_000078.6	113098278	113137206	plus	22
10090	Mus musculus	14456	0	live	Gas6	Gas-6	growth arrest specific 6	growth arrest-specific protein 6|AXL receptor tyrosine kinase ligand|GAS 6	8 6.06 cM	8	NC_000074.6	13465374	13494535	minus	15
10090	Mus musculus	108058	0	live	Camk2d	2810011D23Rik, 8030469K03Rik, CaMK II, [d]-CaMKII	calcium/calmodulin-dependent protein kinase II, delta	calcium/calmodulin-dependent protein kinase type II subunit delta|caM kinase II subunit delta|caMK-II subunit delta	3 G1	3	NC_000069.6	126596354	126846326	plus	26
10090	Mus musculus	58217	0	live	Trem1		triggering receptor expressed on myeloid cells 1	triggering receptor expressed on myeloid cells 1|triggering receptor expressed in monocytes 1	17 C	17	NC_000083.6	48232362	48246924	plus	5
10090	Mus musculus	56417	0	live	Adar	AV2424511, Adar1p110, Adar1p150, DRADA, mZaADAR, Adar	adenosine deaminase, RNA-specific	double-stranded RNA-specific adenosine deaminase|RNA adenosine deaminase 1|RNA-specific adenosine deaminase p110 form|RNA-specific adenosine deaminase p150 form	3 F1	3	NC_000069.6	89715022	89753455	plus	17
10090	Mus musculus	22370	0	live	Vtn	AI256434, Vn	vitronectin	vitronectin|S-protein|serum-spreading factor	11 46.74 cM	11	NC_000077.6	78499120	78502325	plus	8
10090	Mus musculus	27279	0	live	Tnfrsf12a	AI255180, C87282, Fn14, HPIP, TWEAK-R, TweakR	tumor necrosis factor receptor superfamily, member 12a	tumor necrosis factor receptor superfamily member 12A|FGF-inducible 14|fibroblast growth factor-inducible immediate-early response protein 14|fibroblast growth factor-regulated protein 2|tweak-receptor|type I transmembrane protein Fn14	17 A3.3	17	NC_000083.6	23675445	23677449	minus	4
10090	Mus musculus	11792	0	live	Apex1	APE, Apex, HAP1, Ref-1	apurinic/apyrimidinic endonuclease 1	DNA-(apurinic or apyrimidinic site) lyase|AP endonuclease 1|APEN|APEX nuclease|redox factor-1	14 26.3 cM	14	NC_000080.6	50924949	50927188	plus	5
10090	Mus musculus	17533	0	live	Mrc1	AW259686, CD206, MR	mannose receptor, C type 1	macrophage mannose receptor 1|MMR	2 10.46 cM	2	NC_000068.7	14229414	14332023	plus	30
10090	Mus musculus	58801	0	live	Pmaip1	Noxa	phorbol-12-myristate-13-acetate-induced protein 1	phorbol-12-myristate-13-acetate-induced protein 1|protein Noxa	18 E1	18	NC_000084.6	66458604	66465558	plus	3
10090	Mus musculus	58205	0	live	Pdcd1lg2	B7-DC, Btdc, F730015O22Rik, PD-L2	programmed cell death 1 ligand 2	programmed cell death 1 ligand 2|PD-1 ligand 2|PDCD1 ligand 2|butyrophilin B7-DC|butyrophilin-like protein|programmed death ligand 2	19 C1	19	NC_000085.6	29410919	29472927	plus	6
10090	Mus musculus	12778	0	live	Ackr3	AW541270, CXC-R7, CXCR-7, Cmkor1, Cxcr7, RDC-1, Rdc1	atypical chemokine receptor 3	atypical chemokine receptor 3|C-X-C chemokine receptor type 7|G-protein coupled receptor RDC1 homolog|chemokine (C-X-C motif) receptor 7|chemokine orphan receptor 1	1 45.28 cM	1	NC_000067.6	90203980	90215724	plus	3
10090	Mus musculus	14319	0	live	Fth1	FHC, Fth, HFt, MFH	ferritin heavy polypeptide 1	ferritin heavy chain|H-ferritin|ferritin H subunit|ferritin heavy chain 1	19 6.23 cM	19	NC_000085.6	9980600	9985111	plus	5
10090	Mus musculus	17470	0	live	Cd200	Mox2, OX2	CD200 antigen	OX-2 membrane glycoprotein|MRC OX-2 antigen|antigen identified by monoclonal antibody MRC OX-2	16 29.53 cM	16	NC_000082.6	45382111	45409061	minus	6
10090	Mus musculus	16822	0	live	Lcp2	AI323664, BB161688, SLP-76, SLP76, m1Khoe, twm	lymphocyte cytosolic protein 2	lymphocyte cytosolic protein 2|SH2 domain-containing leukocyte protein of 76 kDa|SLP-76 tyrosine phosphoprotein	11 A4	11	NC_000077.6	34047201	34092280	plus	21
10090	Mus musculus	14381	0	live	G6pdx	G28A, G6pd, Gpdx	glucose-6-phosphate dehydrogenase X-linked	glucose-6-phosphate 1-dehydrogenase X	X 38.0 cM	X	NC_000086.7	74409486	74429161	minus	13
10090	Mus musculus	266632	0	live	Irak4	8430405M07Rik, 9330209D03Rik, IRAK-4, NY-REN-64	interleukin-1 receptor-associated kinase 4	interleukin-1 receptor-associated kinase 4	15 E3	15	NC_000081.6	94543613	94568317	plus	13
10090	Mus musculus	20229	0	live	Sat1	AA617398, SSAT, Sat	spermidine/spermine N1-acetyl transferase 1	diamine acetyltransferase 1|SSAT-1|polyamine N-acetyltransferase 1|putrescine acetyltransferase|spermidine/spermine N(1)-acetyltransferase 1	X 72.38 cM	X	NC_000086.7	155213126	155216449	minus	7
10090	Mus musculus	17288	0	live	Mep1b	Mep-1b	meprin 1 beta	meprin A subunit beta|endopeptidase-2|meprin B|meprin beta	18 11.81 cM	18	NC_000084.6	21072344	21100199	plus	15
10090	Mus musculus	15484	0	live	Hsd11b2	11HSD2	hydroxysteroid 11-beta dehydrogenase 2	corticosteroid 11-beta-dehydrogenase isozyme 2|11-DH2|11-beta-HSD2|11-beta-hydroxysteroid dehydrogenase type 2|NAD-dependent 11-beta-hydroxysteroid dehydrogenase	8 53.04 cM	8	NC_000074.6	105518746	105523988	plus	5
10090	Mus musculus	109700	0	live	Itga1	CD49A, E130012M19Rik, Vla1	integrin alpha 1	integrin alpha-1|CD49 antigen-like family member A|VLA-1|laminin and collagen receptor	13 64.61 cM	13	NC_000079.6	114958079	115101964	minus	29
10090	Mus musculus	109905	0	live	Rap1a	AI848598, G-22K, Krev-1, Rap1	RAS-related protein 1a	ras-related protein Rap-1A|GTP-binding protein SMG-P21A|ras-related protein Krev-1	3 46.45 cM	3	NC_000069.6	105727260	105801381	minus	10
10090	Mus musculus	26401	0	live	Map3k1	MAPKKK1, MEKK1, Mekk	mitogen-activated protein kinase kinase kinase 1	mitogen-activated protein kinase kinase kinase 1|MAPK/ERK kinase kinase 1|MEK kinase 1	13 63.36 cM	13	NC_000079.6	111746433	111818269	minus	22
10090	Mus musculus	63959	0	live	Slc29a1	1200014D21Rik, AA407560, ENT1	solute carrier family 29 (nucleoside transporters), member 1	equilibrative nucleoside transporter 1|NBMPR-sensitive equilibrative nucleoside transporter|equilibrative NBMPR-sensitive nucleoside transporter|equilibrative nitrobenzylmercaptopurine riboside-sensitive nucleoside transporter|nucleoside transporter, es-type|solute carrier family 29 member 1	17 B3	17	NC_000083.6	45585200	45599603	minus	17
10090	Mus musculus	11684	0	live	Alox12	9930022G08Rikp, P-12LO, Alox12	arachidonate 12-lipoxygenase	arachidonate 12-lipoxygenase, 12S-type|12S-LOX|12S-lipoxygenase|lipoxin synthase 12-LO|platelet-type lipoxygenase 12	11 42.99 cM	11	NC_000077.6	70241455	70255381	minus	14
10090	Mus musculus	11804	0	live	Aplp2	AI790698, APLP-2, CDEBP	amyloid beta (A4) precursor-like protein 2	amyloid-like protein 2|CDE1-binding protein CDEBP|CDEI box-binding protein	9 16.66 cM	9	NC_000075.6	31149557	31211862	minus	19
10090	Mus musculus	14275	0	live	Folr1	FBP1, Folbp-1, Folbp1	folate receptor 1 (adult)	folate receptor alpha|FR-alpha|folate-binding protein 1	7 E2	7	NC_000073.6	101858331	101870788	minus	10
10090	Mus musculus	15510	0	live	Hspd1	60kDa, CPN60, HSP-60, HSP-65, Hsp60	heat shock protein 1 (chaperonin)	60 kDa heat shock protein, mitochondrial|60 kDa chaperonin|chaperonin 60|heat shock 60kDa protein 1 (chaperonin)|heat shock protein 60|heat shock protein, 60 kDa|mitochondrial matrix protein P1	1 C1.2	1	NC_000067.6	55077834	55088217	minus	13
10090	Mus musculus	14161	0	live	Fga	Fib	fibrinogen alpha chain	fibrinogen alpha chain|fibrinogen, A alpha polypeptide	3 36.96 cM	3	NC_000069.6	83026153	83033627	plus	6
10090	Mus musculus	26570	0	live	Slc7a11	9930009M05Rik, AI451155, sut, xCT	solute carrier family 7 (cationic amino acid transporter, y+ system), member 11	cystine/glutamate transporter|amino acid transport system xc-|cysteine/glutamate transporter|sodium independent anionic amino acid transport system|solute carrier family 7 member 11	3 21.72 cM	3	NC_000069.6	50364936	50499087	minus	15
10090	Mus musculus	26398	0	live	Map2k4	JNKK1, MAPKK 4, MEK4, MKK4, PRKMK4, Sek1, Serk1	mitogen-activated protein kinase kinase 4	dual specificity mitogen-activated protein kinase kinase 4|C-JUN N-terminal kinase kinase 1|JNK kinase 1|JNK-activating kinase 1|MAP kinase kinase 4|MAPK/ERK kinase 4|SAPK/ERK kinase 1|SAPK/Erk/kinase 1|mitogen activated protein kinase kinase 4, variant 1	11 40.53 cM	11	NC_000077.6	65688244	65788359	minus	14
10090	Mus musculus	16182	0	live	Il18r1	Il18ralpha, Il1rrp	interleukin 18 receptor 1	interleukin-18 receptor 1|CD218 antigen-like family member A|IL-18R-1|IL-18R1|IL-1Rrp|IL1 receptor-related protein|IL1R-rp|interleukin 1 receptor related protein	1 B	1	NC_000067.6	40465552	40500854	plus	13
10090	Mus musculus	19733	0	live	Rgn	AI265316, GNL, SMP30	regucalcin	regucalcin|RC|SMP-30|gluconolactonase|senescence marker protein 30	X A1.3	X	NC_000086.7	20549766	20562089	plus	7
10090	Mus musculus	74256	0	live	Cyld	2010013M14Rik, 2900009M21Rik, C130039D01Rik, CDMT, CYLD1, EAC, mKIAA0849	CYLD lysine 63 deubiquitinase	ubiquitin carboxyl-terminal hydrolase CYLD|cylindromatosis (turban tumor syndrome)|deubiquitinating enzyme CYLD|ubiquitin thioesterase CYLD|ubiquitin thiolesterase CYLD|ubiquitin-specific-processing protease CYLD	8 C3	8	NC_000074.6	88697001	88751946	plus	22
10090	Mus musculus	13419	0	live	Dnase1	AI788650, DNaseI, Dnl1	deoxyribonuclease I	deoxyribonuclease-1	16 2.37 cM	16	NC_000082.6	4036973	4040024	plus	10
10090	Mus musculus	16706	0	live	Ksr1	AW492498, B-KSR1, D11Bhm183e, D11Bhm184e, Ksr, RSU2, hb, mKSR1	kinase suppressor of ras 1	kinase suppressor of Ras 1|protein Hb	11 46.74 cM	11	NC_000077.6	79013440	79146551	minus	26
10090	Mus musculus	233081	0	live	Ffar1	Gpr40	free fatty acid receptor 1	free fatty acid receptor 1|G protein-coupled receptor 40|G protein-coupled receptor GPR40	7 B1	7	NC_000073.6	30860568	30861470	minus	1
10090	Mus musculus	14205	0	live	Vegfd	AI325264, Figf, VEGF-D	vascular endothelial growth factor D	vascular endothelial growth factor D|c-fos induced growth factor	X 76.35 cM	X	NC_000086.7	164373000	164402650	plus	7
10090	Mus musculus	117149	0	live	Tirap	AA407980, C130027E04Rik, Mal, Tlr4ap, Wyatt	toll-interleukin 1 receptor (TIR) domain-containing adaptor protein	toll/interleukin-1 receptor domain-containing adapter protein|TIR domain-containing adapter protein|Toll-like receptor 4 adaptor protein|adaptor protein Wyatt|myD88 adapter-like protein	9 A4	9	NC_000075.6	35184391	35200291	minus	8
10090	Mus musculus	53892	0	live	Ppm1d	AV338790, Wip1	protein phosphatase 1D magnesium-dependent, delta isoform	protein phosphatase 1D|PP2C-delta|p53-induced protein phosphatase 1|protein phosphatase 2C isoform delta|protein phosphatase magnesium-dependent 1 delta	11 51.34 cM	11	NC_000077.6	85311254	85347071	plus	6
10090	Mus musculus	17872	0	live	Ppp1r15a	9630030H21, Gadd34, Myd116	protein phosphatase 1, regulatory subunit 15A	protein phosphatase 1 regulatory subunit 15A|growth arrest and DNA damage-inducible protein GADD34|growth arrest and DNA-damage-inducible 34|myeloid differentiation primary response gene 116|myeloid differentiation primary response protein MyD116|protein phosphatase 1, regulatory (inhibitor) subunit 15A	7 B3	7	NC_000073.6	45522917	45526268	minus	3
10090	Mus musculus	16419	0	live	Itgb5	AA475909, AI874634, ESTM23, [b]-5, [b]5, [b]5A, [b]5B, beta-5, beta5	integrin beta 5	integrin beta-5	16 B3	16	NC_000082.6	33829665	33949338	plus	15
10090	Mus musculus	387223	0	live	Mir29b-1	Mirn29b, Mirn29b-1, mir-29b-1	microRNA 29b-1	mmu-mir-29b-1	6 A3.3	6	NC_000072.6	31063023	31063093	minus	1
10090	Mus musculus	70495	0	live	Atp6ap2	(P)RR, 5730403E06Rik, APT6M8-9, ATP6M8-9, Atp6ip2, M8-9, PRR	ATPase, H+ transporting, lysosomal accessory protein 2	renin receptor|ATPase H(+)-transporting lysosomal-interacting protein 2|ATPase, H+ transporting, lysosomal interacting protein 1|ATPase, H+ transporting, lysosomal interacting protein 2|prorenin receptor|renin/prorenin receptor	X A1.1	X	NC_000086.7	12587759	12617051	plus	9
10090	Mus musculus	19123	0	live	Proc	PC	protein C	vitamin K-dependent protein C|anticoagulant protein C|autoprothrombin IIA|blood coagulation factor XIV|inactivator of coagulation factors Va, VIII	18 B1	18	NC_000084.6	32123126	32139570	minus	13
10090	Mus musculus	22361	0	live	Vnn1	V-1	vanin 1	pantetheinase|pantetheine hydrolase|vascular non-inflammatory molecule 1	10 A4	10	NC_000076.6	23894688	23905344	plus	7
10090	Mus musculus	18569	0	live	Pdcd4	D19Ucla1, Ma3, Tis	programmed cell death 4	programmed cell death protein 4|protein MA-3|topoisomerase-inhibitor suppressed protein	19 48.73 cM	19	NC_000085.6	53892231	53929861	plus	14
10090	Mus musculus	19056	0	live	Ppp3cb	1110063J16Rik, Calnb, CnAbeta, Cnab	protein phosphatase 3, catalytic subunit, beta isoform	serine/threonine-protein phosphatase 2B catalytic subunit beta isoform|CAM-PRP catalytic subunit|CNA beta|PP2BA beta|calmodulin-dependent calcineurin A subunit beta isoform	14 A3	14	NC_000080.6	20499364	20546573	minus	15
10090	Mus musculus	21425	0	live	Tfeb	Tcfeb, bHLHe35	transcription factor EB	transcription factor EB	17 23.99 cM	17	NC_000083.6	47737037	47792416	plus	14
10090	Mus musculus	208266	0	live	Dot1l	A630076O07, AW907654, Dot1, KMT4, mDot1	DOT1-like, histone H3 methyltransferase (S. cerevisiae)	histone-lysine N-methyltransferase, H3 lysine-79 specific|DOT1-like histone H3 methyltransferase|histone H3 methyltransferase DOT1|histone methyltransferase DOT1L	10 C1	10	NC_000076.6	80755130	80795461	plus	30
10090	Mus musculus	194388	0	live	Tet3	B430006D22Rik, BC037432, D230004J03Rik	tet methylcytosine dioxygenase 3	methylcytosine dioxygenase TET3|Tet methylcytosine deoxygenase 3 isoform|probable methylcytosine dioxygenase TET3|tet oncogene family member 3	6 C3	6	NC_000072.6	83362373	83457242	minus	15
10090	Mus musculus	21814	0	live	Tgfbr3	1110036H20Rik, AU015626, AW215636, TBRIII	transforming growth factor, beta receptor III	transforming growth factor beta receptor type 3|TGF-beta receptor type 3|TGF-beta receptor type III|TGFR-3|betaglycan	5 E5	5	NC_000071.6	107106570	107289595	minus	17
10090	Mus musculus	27273	0	live	Pdk4	AV005916	pyruvate dehydrogenase kinase, isoenzyme 4	[Pyruvate dehydrogenase (acetyl-transferring)] kinase isozyme 4, mitochondrial|[Pyruvate dehydrogenase [lipoamide]] kinase isozyme 4, mitochondrial|pyruvate dehydrogenase kinase 4	6 2.06 cM	6	NC_000072.6	5483351	5496278	minus	11
10090	Mus musculus	11428	0	live	Aco1	Aco-1, Irebp, Irp1	aconitase 1	cytoplasmic aconitate hydratase|IRE-BP 1|citrate hydro-lyase|cytoplasmic aconitase|iron regulatory protein 1|iron-responsive element-binding protein 1	4 20.24 cM	4	NC_000070.6	40143265	40199009	plus	21
10090	Mus musculus	230784	0	live	Sesn2	HI95, SEST2, Ses2	sestrin 2	sestrin-2	4 D2.3	4	NC_000070.6	132492804	132510456	minus	10
10090	Mus musculus	23880	0	live	Fyb	ADAP, B630013F22Rik, FYB-120/1301, Slap130, p120/130, p120/p130, Fyb	FYN binding protein	FYN-binding protein 1|FYN-binding protein|FYN binding protein FYB-130|FYN-T-binding protein|SLP-76-associated phosphoprotein|adhesion and degranulation promoting adaptor protein	15 A1	15	NC_000081.6	6522796	6665608	plus	21
10090	Mus musculus	83964	0	live	Jam3	1110002N23Rik, JAM-3, JAM-C, Jcam3	junction adhesion molecule 3	junctional adhesion molecule C|junction cell adhesion molecule 3|junction cell adhesion molecule C|junctional adhesion molecule 3	9 A4	9	NC_000075.6	27097384	27155421	minus	9
10090	Mus musculus	12740	0	live	Cldn4	Cep-r, Cpetr, Cpetr1	claudin 4	claudin-4|CPE-R|CPE-receptor|clostridium perfringens enterotoxin receptor	5 74.9 cM	5	NC_000071.6	134945123	134946934	minus	1
10090	Mus musculus	19744	0	live	Rheb	Rheb1	Ras homolog enriched in brain	GTP-binding protein Rheb|RAS-homolog enriched in brain	5 A3	5	NC_000071.6	24802823	24842361	minus	8
10090	Mus musculus	17130	0	live	Smad6	Madh6, b2b390Clo	SMAD family member 6	mothers against decapentaplegic homolog 6|MAD homolog 6|Smad 6|mad homolog 7|mothers against DPP homolog 6	9 C	9	NC_000075.6	63953076	64022087	minus	4
10090	Mus musculus	74568	0	live	Mlkl	9130019I15Rik	mixed lineage kinase domain-like	mixed lineage kinase domain-like protein|mlkl	8 E1	8	NC_000074.6	111311681	111338456	minus	12
10090	Mus musculus	387134	0	live	Mir16-1	Mirn16, Mirn16-1, miR-16, mir-16-1	microRNA 16-1	mmu-mir-16-1	14 D1	14	NC_000080.6	61631880	61631972	minus	1
10090	Mus musculus	319430	0	live	C5ar2	C5L2, E030029A11Rik, Gpr77	complement component 5a receptor 2	C5a anaphylatoxin chemotactic receptor 2|C5a anaphylatoxin chemotactic receptor C5L2|G protein-coupled receptor 77	7 A2	7	NC_000073.6	16234585	16244154	minus	10
10090	Mus musculus	12282	0	live	Hyou1	AI415631, CBP-140, Cab140, Grp170, Orp150	hypoxia up-regulated 1	hypoxia up-regulated protein 1|140 kDa Ca(2+)-binding protein|150-kDa oxygen regulated protein|170 kDa glucose regulated protein GRP170|GRP-170|calcium binding protein 140|calcium binding protein, 140 kDa	9 A5.2	9	NC_000075.6	44379490	44392369	plus	26
10090	Mus musculus	21682	0	live	Tec		tec protein tyrosine kinase	tyrosine-protein kinase Tec|cytoplasmic tyrosine kinase, Dscr28C related|protein tyrosine kinase TecI|protein tyrosine kinase TecIIA|protein tyrosine kinase TecIIB|protein tyrosine kinase TecIII|protein tyrosine kinase TecIV	5 38.44 cM	5	NC_000071.6	72755718	72868745	minus	23
10090	Mus musculus	20297	0	live	Ccl20	CKb4, LARC, MIP-3A, MIP-3[a], MIP3A, ST38, Scya20, exodus-1	chemokine (C-C motif) ligand 20	C-C motif chemokine 20|CC chemokine LARC|CC chemokine ST38|MIP-3-alpha|beta-chemokine exodus-1|liver and activation-regulated chemokine|macrophage inflammatory protein 3 alpha|small inducible cytokine subfamily A20|small-inducible cytokine A20	1 42.69 cM	1	NC_000067.6	83116766	83119167	plus	4
10090	Mus musculus	18816	0	live	Serpinf2	AI747498, Pli, Serpimf2	serine (or cysteine) peptidase inhibitor, clade F, member 2	alpha-2-antiplasmin|alpha-2-AP|alpha-2-PI|alpha-2-plasmin inhibitor|pigment epithelium derived factor|plasmin inhibitor alpha 2|serine (or cysteine) proteinase inhibitor, clade F, member 2|serpin F2	11 B5	11	NC_000077.6	75431736	75439501	minus	10
10090	Mus musculus	64602	0	live	Ireb2	D9Ertd85e, Irp2	iron responsive element binding protein 2	iron-responsive element-binding protein 2|IRE-BP 2|iron regulatory protein 2	9 29.81 cM	9	NC_000075.6	54863665	54912534	plus	23
10090	Mus musculus	20303	0	live	Ccl4	AT744.1, Act-2, MIP-1B, Mip1b, Scya4	chemokine (C-C motif) ligand 4	C-C motif chemokine 4|ACT2|MIP-1-beta|SIS-gamma|immune activation protein 2|macrophage inflammatory protein 1-beta|small-inducible cytokine A4	11 51.09 cM	11	NC_000077.6	83648624	83664683	plus	5
10090	Mus musculus	225825	0	live	Cd226	BC051526, DNAM-1, DNAM1, Pta1, TLiSA1	CD226 antigen	CD226 antigen|platelet and T cell activation antigen 1	18 E4	18	NC_000084.6	89176954	89272232	plus	9
10090	Mus musculus	112406	0	live	Egln2	0610011A13Rik, C85656, Hif-p4h-1, Ier4, Phd1, SM-20	egl-9 family hypoxia-inducible factor 2	egl nine homolog 2|HIF-PH1|HIF-prolyl hydroxylase 1|HPH-1|falkor|hypoxia-inducible factor prolyl hydroxylase 1|immediate early response 4|prolyl hydroxylase domain-containing protein 1	7 15.83 cM	7	NC_000073.6	27158658	27166802	minus	6
10090	Mus musculus	18007	0	live	Neo1	2610028H22Rik, AI327052, D930014N22Rik, Igdcc2	neogenin	neogenin	9 B	9	NC_000075.6	58874679	59037162	minus	29
10090	Mus musculus	11898	0	live	Ass1	AA408052, ASS, Ass-1, fold	argininosuccinate synthetase 1	argininosuccinate synthase|arginosuccinate synthetase 1|citrulline--aspartate ligase	2 21.81 cM	2	NC_000068.7	31470270	31520670	plus	16
10090	Mus musculus	74442	0	live	Sgms2	4933405A16Rik, 5133401H06Rik, AI854299	sphingomyelin synthase 2	phosphatidylcholine:ceramide cholinephosphotransferase 2	3 G3	3	NC_000069.6	131318985	131491271	minus	11
10090	Mus musculus	18102	0	live	Nme1	AL024257, NDPK-A, NM23-M1, NM23A	NME/NM23 nucleoside diphosphate kinase 1	nucleoside diphosphate kinase A|NDK A|NDP kinase A|expressed in non-metastatic cells 1, protein|metastasis inhibition factor NM23|non-metastatic cells 1, protein (NM23A) expressed in|nucleoside-diphosphate kinase 1|nucleotide diphosphate kinase|tumor metastatic process-associated protein	11 D	11	NC_000077.6	93958925	93968521	minus	5
10090	Mus musculus	74055	0	live	Plce1	4933403A21Rik, PLCepsilon, Plce, mKIAA1516	phospholipase C, epsilon 1	1-phosphatidylinositol 4,5-bisphosphate phosphodiesterase epsilon-1|PLC-epsilon-1|phosphoinositide phospholipase C-epsilon-1	19 C3	19	NC_000085.6	38481114	38785105	plus	36
10090	Mus musculus	16391	0	live	Irf9	Irf-9, Isgf3g, p48	interferon regulatory factor 9	interferon regulatory factor 9|IFN-alpha-responsive transcription factor subunit|ISGF-3 gamma|ISGF3 p48 subunit|interferon dependent positive acting transcription factor 3 gamma|interferon-stimulated gene factor 3 gamma|transcriptional regulator ISGF3 subunit gamma	14 28.19 cM	14	NC_000080.6	55603985	55610030	plus	11
10090	Mus musculus	11537	0	live	Cfd	Adn, DF	complement factor D (adipsin)	complement factor D|28 kDa adipocyte protein|C3 convertase activator|D component (adipsin) of complement|properdin factor D	10 39.72 cM	10	NC_000076.6	79890853	79892660	plus	5
10090	Mus musculus	434246	0	live	Trim72	BC067209, MG53	tripartite motif-containing 72	tripartite motif-containing protein 72|mitsugumin 53|trim72	7 F3	7	NC_000073.6	128003424	128011393	plus	7
10090	Mus musculus	14225	0	live	Fkbp1a	FKBP12, Fkbp, Fkbp1	FK506 binding protein 1a	peptidyl-prolyl cis-trans isomerase FKBP1A|FK506 binding protein 12|PPIase FKBP1A|calstabin-1|immunophilin FKBP12	2 G3	2	NC_000068.7	151542483	151561691	plus	6
10090	Mus musculus	11690	0	live	Alox5ap	Flap	arachidonate 5-lipoxygenase activating protein	arachidonate 5-lipoxygenase-activating protein|MK-886-binding protein	5 G3	5	NC_000071.6	149265004	149288153	plus	5
10090	Mus musculus	12654	0	live	Chil1	AW208766, Brp39, Chi3l1, Gp39	chitinase-like 1	chitinase-3-like protein 1|CGP-39|GP-39|breast regression protein 39|cartilage glycoprotein 39|chitinase 3-like 1	1 58.15 cM	1	NC_000067.6	134182170	134190031	plus	11
10090	Mus musculus	26360	0	live	Angptl2	AI593246, AW260363, Arp2	angiopoietin-like 2	angiopoietin-related protein 2|angiopoietin-like protein 2	2 B	2	NC_000068.7	33215951	33247725	plus	6
10090	Mus musculus	110213	0	live	Tmbim6	5031406P05Rik, Bi1, Tegt	transmembrane BAX inhibitor motif containing 6	bax inhibitor 1|BI-1|testis enhanced gene transcript|testis-enhanced gene transcript protein|transmembrane BAX inhibitor motif-containing protein 6	15 56.13 cM	15	NC_000081.6	99392947	99410049	plus	13
10090	Mus musculus	19079	0	live	Prkab1	1300015D22Rik, AU021155, E430008F22	protein kinase, AMP-activated, beta 1 non-catalytic subunit	5'-AMP-activated protein kinase subunit beta-1|AMPK subunit beta-1|AMPKb	5 F	5	NC_000071.6	116013586	116024503	minus	8
10090	Mus musculus	215999	0	live	Mcu	2010012O16Rik, AV064928, C10orf42, Ccdc109a, D130073L02Rik, Gm64	mitochondrial calcium uniporter	calcium uniporter protein, mitochondrial|coiled-coil domain containing 109A	10 B4	10	NC_000076.6	59446984	59616692	minus	10
10090	Mus musculus	22402	0	live	Wisp1	AW146261, CCN4, Elm1	WNT1 inducible signaling pathway protein 1	WNT1-inducible-signaling pathway protein 1|CCN family member 4|ELM-1|WISP-1	15 29.3 cM	15	NC_000081.6	66891325	66923205	plus	5
10090	Mus musculus	240028	0	live	Lnpep	2010309L07Rik, 4732490P18Rik, CAP, IRAP, PLAP, gp160, vp165	leucyl/cystinyl aminopeptidase	leucyl-cystinyl aminopeptidase|OTase|cystinyl aminopeptidase|oxytocinase	17 A3.2	17	NC_000083.6	17527723	17624489	minus	18
10090	Mus musculus	15446	0	live	Hpgd	15-PGDH, AV026552	hydroxyprostaglandin dehydrogenase 15 (NAD)	15-hydroxyprostaglandin dehydrogenase [NAD(+)]|15-hydroxyprostaglandin dehydrogenase|PGDH|prostaglandin dehydrogenase 1	8 B2	8	NC_000074.6	56294552	56321046	plus	7
10090	Mus musculus	11534	0	live	Adk	2310026J05Rik, 5033405D03Rik, AI255373, AI987814, Ak	adenosine kinase	adenosine kinase|adenosine 5'-phosphotransferase	14 A3	14	NC_000080.6	21052574	21448569	plus	14
10090	Mus musculus	170768	0	live	Pfkfb3	E330010H22Rik, iPFK-2, uPFK-2	6-phosphofructo-2-kinase/fructose-2,6-biphosphatase 3	6-phosphofructo-2-kinase/fructose-2,6-bisphosphatase 3|inducible 6-phosphofructo-2-kinase	2 A1	2	NC_000068.7	11471430	11554071	minus	22
10090	Mus musculus	19223	0	live	Ptgis	Cyp8, Cyp8a1, Pgis	prostaglandin I2 (prostacyclin) synthase	prostacyclin synthase	2 H3	2	NC_000068.7	167203196	167240537	minus	10
10090	Mus musculus	70122	0	live	Mllt3	2210011H10Rik, 2610012I03Rik, 3830408D16Rik, Af9, D4Ertd321e	myeloid/lymphoid or mixed-lineage leukemia; translocated to, 3	protein AF-9|myeloid/lymphoid or mixed lineage-leukemia translocation to 3 homolog|myeloid/lymphoid or mixed-lineage leukemia (trithorax homolog, Drosophila); translocated to, 3|myeloid/lymphoid or mixed-lineage leukemia translocated to chromosome 3 protein homolog	4 41.06 cM	4	NC_000070.6	87769925	88033407	minus	14
10090	Mus musculus	19367	0	live	Rad9a	Rad9	RAD9 checkpoint clamp component A	cell cycle checkpoint control protein RAD9A|DNA repair exonuclease rad9 homolog A|RAD9 homolog A|Rad9-like protein|mRAD9	19 A	19	NC_000085.6	4195196	4201640	minus	11
10090	Mus musculus	66454	0	live	Nmnat1	2610529L11Rik, 5730441G13Rik, D4Cole1e, nmnat	nicotinamide nucleotide adenylyltransferase 1	nicotinamide/nicotinic acid mononucleotide adenylyltransferase 1|NMN adenylyltransferase 1|NMN/NaMN adenylyltransferase 1|naMN adenylyltransferase 1|nicotinamide mononucleotide adenylyl transferase|nicotinamide mononucleotide adenylyltransferase 1|nicotinamide/nicotinate mononucleotide adenylyltransferase 1|nicotinate-nucleotide adenylyltransferase 1	4 E2	4	NC_000070.6	149468597	149485180	minus	5
10090	Mus musculus	66679	0	live	Rae1	3230401I12Rik, D2Ertd342e, MNRP, MNRP41	ribonucleic acid export 1	mRNA export factor|RAE1 RNA export 1 homolog|mRNA-associated protein mrnp 41|rae1 protein homolog	2 95.66 cM	2	NC_000068.7	173000112	173015739	plus	13
10090	Mus musculus	94185	0	live	Tnfrsf21	AA959878, DR6, R74815, TR7	tumor necrosis factor receptor superfamily, member 21	tumor necrosis factor receptor superfamily member 21|Death receptor 6|TNFR-related death receptor-6	17 B3	17	NC_000083.6	43016555	43089188	plus	6
10090	Mus musculus	29876	0	live	Clic4	D0Jmb3, TU-74, mc3s5, mtCLIC	chloride intracellular channel 4 (mitochondrial)	chloride intracellular channel protein 4|mc3s5/mtCLIC	4 D3	4	NC_000070.6	135213969	135272760	minus	6
10090	Mus musculus	277360	0	live	Prex1	G630042G04, P-REX1, Setd6	phosphatidylinositol-3,4,5-trisphosphate-dependent Rac exchange factor 1	phosphatidylinositol 3,4,5-trisphosphate-dependent Rac exchanger 1 protein|SET domain containing 6|ptdIns(3,4,5)-dependent Rac exchanger 1	2 H3	2	NC_000068.7	166566345	166713832	minus	40
10090	Mus musculus	11801	0	live	Cd5l	1/6, AAC-11, AI047839, Api6, CT2, Pdp, Sp-alpha, mAIM	CD5 antigen-like	CD5 antigen-like|AIM/Spalpha|CT-2|Pdp 1/6|apoptosis inhibitor 6|apoptosis inhibitor expressed by macrophages	3 F1	3	NC_000069.6	87357881	87371074	plus	6
10090	Mus musculus	19194	0	live	Bpifa2	Bpifa2e, Psp	BPI fold containing family A, member 2	BPI fold-containing family A member 2|BPI fold containing family A, member 2E|parotid secretory protein	2 76.15 cM	2	NC_000068.7	154008276	154016073	plus	9
10090	Mus musculus	319520	0	live	Dusp4	2700078F24Rik, AI844617, BB104621, E130306H24Rik, MKP2	dual specificity phosphatase 4	dual specificity protein phosphatase 4	8 A4	8	NC_000074.6	34807610	34819894	plus	4
10090	Mus musculus	12398	0	live	Cbfa2t3	A630044F12Rik, AI465270, AW229127h, ETO-2, Eto2, MTGR2, Cbfa2t3	core-binding factor, runt domain, alpha subunit 2, translocated to, 3 (human)	protein CBFA2T3|ETO/MTG8-related protein ETO-2|MTG8-related protein 2|eight twenty one protein 2|myeloid translocation gene-related protein 2	8 E1	8	NC_000074.6	122625136	122699780	minus	15
10090	Mus musculus	20700	0	live	Serpina1a	Aat-2, Aat2, Dom1, PI1, Spi1-1, Spi1-3	serine (or cysteine) peptidase inhibitor, clade A, member 1A	alpha-1-antitrypsin 1-1|AAT|alpha-1 protease inhibitor 1|alpha-1-antiproteinase|alpha-1-antitrypsin 2|serine (or cysteine) proteinase inhibitor, clade A, member 1a|serine protease inhibitor 1-1|serine protease inhibitor A1a|serpin A1a	12 52.98 cM	12	NC_000078.6	103853295	103863619	minus	6
10090	Mus musculus	14857	0	live	Gsta1	Gst2-1	glutathione S-transferase, alpha 1 (Ya)	glutathione S-transferase A1|GST class-alpha member 1|glutathione S-transferase Ya|glutathione S-transferase Ya1	9 43.65 cM	9	NC_000075.6	78230669	78242683	plus	7
10090	Mus musculus	387158	0	live	Mir140	Mirn140, mir-140, mmu-mir-140	microRNA 140		8 D3	8	NC_000074.6	107551244	107551313	plus	1
10090	Mus musculus	54409	0	live	Ramp2		receptor (calcitonin) activity modifying protein 2	receptor activity-modifying protein 2	11 64.47 cM	11	NC_000077.6	101246334	101248250	plus	4
10090	Mus musculus	98256	0	live	Kmo	AI046660	kynurenine 3-monooxygenase (kynurenine 3-hydroxylase)	kynurenine 3-monooxygenase|kmo|kynurenine 3-hydroxylase	1 H3	1	NC_000067.6	175632193	175660853	plus	15
10090	Mus musculus	20418	0	live	Shc3	N-Shc, Rai, ShcC	src homology 2 domain-containing transforming protein C3	SHC-transforming protein 3|SH2 domain protein C3|SHC-transforming protein C|neuronal Shc	13 26.12 cM	13	NC_000079.6	51431041	51567084	minus	12
10090	Mus musculus	574402	0	live	Gpr17	AI853548	G protein-coupled receptor 17	uracil nucleotide/cysteinyl leukotriene receptor|UDP/CysLT receptor|gpr17	18	18	NC_000084.6	31942999	31949902	minus	2
10090	Mus musculus	108075	0	live	Ltbp4	2310046A13Rik	latent transforming growth factor beta binding protein 4	latent-transforming growth factor beta-binding protein 4|LTBP-4	7 A3	7	NC_000073.6	27305140	27339709	minus	36
10090	Mus musculus	18577	0	live	Pde4a	D9Ertd60e, Dpde2	phosphodiesterase 4A, cAMP specific	cAMP-specific 3',5'-cyclic phosphodiesterase 4A|cAMP-specific phosphodiesterase PDE4A|cyclic AMP specific phosphodiesterase PDE4A5A|dunce	9 7.73 cM	9	NC_000075.6	21165678	21213248	plus	19
10090	Mus musculus	11692	0	live	Gfer	Alr, ERV1	growth factor, augmenter of liver regeneration	FAD-linked sulfhydryl oxidase ALR|augmenter of liver regeneration|growth factor, erv1-like (augmenter of liver regeneration)	17 12.48 cM	17	NC_000083.6	24693189	24696228	minus	3
10090	Mus musculus	246256	0	live	Fcgr4	4833442P21Rik, CD16-2, FcgRIV, FcgammaRIV, Fcgr3a, Fcrl3	Fc receptor, IgG, low affinity IV	low affinity immunoglobulin gamma Fc region receptor IV|Fc fragment of IgG, low affinity IIIa, receptor for (CD16); Fc fragment of IgG, low affinity III, receptor for (CD16)|Fc gammaRIV|Fc receptor-like 3|low affinity immunoglobulin gamma Fc region receptor III-A	1 78.53 cM	1	NC_000067.6	171018926	171029761	plus	5
10090	Mus musculus	17681	0	live	Msc	MyoR, bHLHa22	musculin	musculin|myogenic repressor	1 4.5 cM	1	NC_000067.6	14753344	14756089	minus	3
10090	Mus musculus	387200	0	live	Mir204	Mirn204, mir-204, mmu-mir-204	microRNA 204		19 B	19	NC_000085.6	22750605	22750672	plus	1
10090	Mus musculus	27052	0	live	Aoah	4930433E13Rik	acyloxyacyl hydrolase	acyloxyacyl hydrolase	13 A2	13	NC_000079.6	20794103	21036617	plus	26
10090	Mus musculus	26936	0	live	Mprip	9530046C02, AA536749, AI647711, C76423, Gm34094, RIP3, Rhoip3, mKIAA0864, p116Rip	myosin phosphatase Rho interacting protein	myosin phosphatase Rho-interacting protein|Rho interacting protein 3|Rho-interacting protein 3 (p116RIP) (RIP3)|p116 Rho interacting protein	11 B1.3	11	NC_000077.6	59662473	59780860	plus	27
10090	Mus musculus	67030	0	live	Fancl	2010322C19Rik, AW554273, B230118H11Rik, Phf9, Pog, gcd	Fanconi anemia, complementation group L	E3 ubiquitin-protein ligase FANCL|PHD finger protein 9|RING-type E3 ubiquitin transferase FANCL|fanconi anemia group L protein homolog|germ cell deficient|proliferation of germ cells protein	11 A3.3	11	NC_000077.6	26387084	26471883	plus	14
10090	Mus musculus	21789	0	live	Tfpi2	AV000670, PP5/TFPI-2	tissue factor pathway inhibitor 2	tissue factor pathway inhibitor 2	6 1.81 cM	6	NC_000072.6	3962589	3988978	minus	7
10090	Mus musculus	387187	0	live	Mir192	Mirn192, mir-192, mmu-mir-192	microRNA 192		19 A	19	NC_000085.6	6264844	6264932	plus	1
10090	Mus musculus	13340	0	live	Slc29a2	Der12, Ent2, Hnp36	solute carrier family 29 (nucleoside transporters), member 2	equilibrative nucleoside transporter 2|36 kDa hydrophobic nucleolar protein|36 kDa nucleolar protein HNP36|delayed early response gene 12|delayed-early response protein 12|equilibrative NBMPR-insensitive nucleoside transporter|equilibrative nitrobenzylmercaptopurine riboside-insensitive nucleoside transporter|nucleoside transporter, ei-type|solute carrier family 29 member 2	19 A	19	NC_000085.6	5024006	5031972	plus	12
10090	Mus musculus	26374	0	live	Cop1	AI316802, C80879, Rfwd2	COP1, E3 ubiquitin ligase	E3 ubiquitin-protein ligase COP1|E3 ubiquitin-protein ligase RFWD2|RING finger and WD repeat domain protein 2|RING-type E3 ubiquitin transferase RFWD2|constitutive photomorphogenesis protein 1 homolog|constitutive photomorphogenic protein 1|mCOP1|ring finger and WD repeat domain 2	1 H1	1	NC_000067.6	159231537	159354872	plus	21
10090	Mus musculus	73707	0	live	Gucy2g	2410077I05Rik, GC-G	guanylate cyclase 2g	guanylate cyclase 2G|guanylyl cyclase receptor G	19 51.18 cM	19	NC_000085.6	55198098	55241236	minus	21
10090	Mus musculus	234836	0	live	Il17c	IL-17C	interleukin 17C	interleukin-17C|cytokine CX2	8 E1	8	NC_000074.6	122422085	122423639	plus	2
10090	Mus musculus	51793	0	live	Ddah2	1110003M04Rik, AU019324, AW413173, DDAH-2, DDAHII, Ddah, G6a, NG30	dimethylarginine dimethylaminohydrolase 2	N(G),N(G)-dimethylarginine dimethylaminohydrolase 2|Clone 7u|dimethylargininase-2	17 B1	17	NC_000083.6	35059035	35062099	plus	8
10090	Mus musculus	67013	0	live	Oma1	2010001O09Rik, MPRP-1, ZMPOMA1	OMA1 zinc metallopeptidase	metalloendopeptidase OMA1, mitochondrial|OMA1 homolog, zinc metallopeptidase|overlapping with the m-AAA protease 1 homolog	4 C6	4	NC_000070.6	103313209	103371869	plus	12
10090	Mus musculus	109672	0	live	Cyb5a	0610009N12Rik, Cyb5	cytochrome b5 type A (microsomal)	cytochrome b5	18 57.53 cM	18	NC_000084.6	84851342	84879863	plus	6
10090	Mus musculus	67938	0	live	Myl12b	1500001M02Rik, C77744, Mylc2b, RLC-B	myosin, light chain 12B, regulatory	myosin regulatory light chain 12B|MLC20|myosin light chain, regulatory B|myosin regulatory light chain 2-B, smooth muscle isoform|myosin regulatory light chain 20 kDa|myosin regulatory light chain MRLC2	17 E1.3	17	NC_000083.6	70973963	70990516	minus	4
10090	Mus musculus	106039	0	live	Gga1	4930406E12Rik, AU016030, AW209092	golgi associated, gamma adaptin ear containing, ARF binding protein 1	ADP-ribosylation factor-binding protein GGA1|gamma-adaptin-related protein 1|golgi-localized, gamma ear-containing, ARF-binding protein 1	15 E1	15	NC_000081.6	78877163	78894585	plus	17
10090	Mus musculus	24056	0	live	Sh3bp5	AI606498, SH3BP-5, Sab	SH3-domain binding protein 5 (BTK-associated)	SH3 domain-binding protein 5|SH3 domain-binding protein that preferentially associates with BTK	14 B	14	NC_000080.6	31373774	31436033	minus	11
10090	Mus musculus	333088	0	live	Kcp	AW060220, CRIM-2, Crim2, Gm793, KCP-1	kielin/chordin-like protein	kielin/chordin-like protein|cysteine rich BMP regulator 2 (chordin like)|cysteine-rich BMP regulator 2|cysteine-rich motor neuron 2 protein|kielin/chordin-like protein 1	6 A3.3	6	NC_000072.6	29473162	29508009	minus	47
10090	Mus musculus	260302	0	live	Gga3	C230037M19Rik, mKIAA0154	golgi associated, gamma adaptin ear containing, ARF binding protein 3	ADP-ribosylation factor-binding protein GGA3|golgi-localized, gamma ear-containing, ARF-binding protein 3	11 E2	11	NC_000077.6	115584255	115603925	minus	17
10090	Mus musculus	192344	0	live	NEWENTRY		Record to support submission of GeneRIFs for a gene not in Gene (Mus muscaris; house mouse; mice C57BL/6xCBA/CaJ hybrid; mouse).
10090	Mus musculus	226250	0	live	Afap1l2	AU041783, C86904, mKIAA1914	actin filament associated protein 1-like 2	actin filament-associated protein 1-like 2|AFAP1-like protein 2	19 D2	19	NC_000085.6	56912354	57008591	minus	23
10090	Mus musculus	75751	0	live	Ipo4	8430408O15Rik, AA409693, Imp4a, RanBP4	importin 4	importin-4|imp4|importin 4a|ran-binding protein 4	14 28.19 cM	14	NC_000080.6	55625629	55635952	minus	30
10090	Mus musculus	76117	0	live	Arhgap15	5830480G12Rik	Rho GTPase activating protein 15	rho GTPase-activating protein 15|rho-type GTPase-activating protein 15	2 B	2	NC_000068.7	43748782	44395953	plus	22
10090	Mus musculus	723877	0	live	Mir489	Mirn489, mir-489, mmu-mir-489	microRNA 489	mir 489	6 A1	6	NC_000072.6	3721897	3722003	minus	1
10090	Mus musculus	74337	0	live	Palm3	4432412L15Rik, AL024300	paralemmin 3	paralemmin-3	8 C2	8	NC_000074.6	84021045	84030295	plus	7
10090	Mus musculus	100526515	0	live	Mir1247	mir-1247, mmu-mir-1247	microRNA 1247	microRNA mir-1247	12 60.56 cM	12	NC_000078.6	110278048	110278129	minus	1
39442	Mus musculus musculus	5912281	0	live	COX2		COX2	COX2|cytochrome c oxidase subunit II		MT	NC_010339.1	7015	7698	plus	0

## Sheet: sheet 2
The biological processes from PANTHER having keyword pain
gene ID	mapped IDs	gene name, gene symbol,ortholog	panther family/subfamily	protein class	species
GO biological process
positive regulation of sensory perception of pain
MOUSE|MGI=MGI=1928394|UniProtKB=Q9JLN9	Mtor	Serine/threonine-protein kinase mTOR;Mtor;ortholog	SERINE/THREONINE-PROTEIN KINASE MTOR (PTHR11139:SF9)	non-receptor serine/threonine protein kinase(PC00167);nucleic acid binding(PC00171);nucleotide kinase(PC00172)	Mus musculus
MOUSE|MGI=MGI=106066|UniProtKB=Q62035	Ptafr	Platelet-activating factor receptor;Ptafr;ortholog	PLATELET-ACTIVATING FACTOR RECEPTOR (PTHR24233:SF6)	G-protein coupled receptor(PC00021)	Mus musculus
MOUSE|MGI=MGI=87940|UniProtKB=Q99MK8	Grk2	Beta-adrenergic receptor kinase 1;Grk2;ortholog	BETA-ADRENERGIC RECEPTOR KINASE 1 (PTHR24355:SF22)	non-receptor serine/threonine protein kinase(PC00167)	Mus musculus
regulation of sensory perception of pain
MOUSE|MGI=MGI=1928394|UniProtKB=Q9JLN9	Mtor	Serine/threonine-protein kinase mTOR;Mtor;ortholog	SERINE/THREONINE-PROTEIN KINASE MTOR (PTHR11139:SF9)	non-receptor serine/threonine protein kinase(PC00167);nucleic acid binding(PC00171);nucleotide kinase(PC00172)	Mus musculus
MOUSE|MGI=MGI=95283|UniProtKB=P22387	Edn1	Endothelin-1;Edn1;ortholog	ENDOTHELIN-1 (PTHR13874:SF10)	peptide hormone(PC00179)	Mus musculus
MOUSE|MGI=MGI=106066|UniProtKB=Q62035	Ptafr	Platelet-activating factor receptor;Ptafr;ortholog	PLATELET-ACTIVATING FACTOR RECEPTOR (PTHR24233:SF6)	G-protein coupled receptor(PC00021)	Mus musculus
MOUSE|MGI=MGI=96537|UniProtKB=P18893	Il10	Interleukin-10;Il10;ortholog			Mus musculus
MOUSE|MGI=MGI=99401|UniProtKB=Q60612	Adora1	Adenosine receptor A1;Adora1;ortholog	ADENOSINE RECEPTOR A1 (PTHR24246:SF1)	G-protein coupled receptor(PC00021)	Mus musculus
MOUSE|MGI=MGI=2179523|UniProtKB=A0A0B4J1G0	Fcgr4	Low affinity immunoglobulin gamma Fc region receptor IV;Fcgr4;ortholog	LOW AFFINITY IMMUNOGLOBULIN GAMMA FC REGION RECEPTOR III-A-RELATED (PTHR11481:SF57)	cell adhesion molecule(PC00069)	Mus musculus
MOUSE|MGI=MGI=102462|UniProtKB=Q61165	Slc9a1	Sodium/hydrogen exchanger 1;Slc9a1;ortholog	SODIUM/HYDROGEN EXCHANGER 1 (PTHR10110:SF59)		Mus musculus
MOUSE|MGI=MGI=96542|UniProtKB=P01582	Il1a	Interleukin-1 alpha;Il1a;ortholog			Mus musculus
MOUSE|MGI=MGI=1915835|UniProtKB=Q99P72	Rtn4	Reticulon-4;Rtn4;ortholog	RETICULON-4 (PTHR45799:SF1)		Mus musculus
MOUSE|MGI=MGI=102720|UniProtKB=P48302	Ednrb	Endothelin B receptor;Ednrb;ortholog	ENDOTHELIN B RECEPTOR (PTHR46099:SF3)		Mus musculus
MOUSE|MGI=MGI=107341|UniProtKB=O70370	Ctss	Cathepsin S;Ctss;ortholog	CATHEPSIN S (PTHR12411:SF525)	cysteine protease(PC00081);protease inhibitor(PC00191)	Mus musculus
MOUSE|MGI=MGI=95522|UniProtKB=P16092	Fgfr1	Fibroblast growth factor receptor 1;Fgfr1;ortholog	FIBROBLAST GROWTH FACTOR RECEPTOR 1 (PTHR24416:SF131)		Mus musculus
MOUSE|MGI=MGI=87940|UniProtKB=Q99MK8	Grk2	Beta-adrenergic receptor kinase 1;Grk2;ortholog	BETA-ADRENERGIC RECEPTOR KINASE 1 (PTHR24355:SF22)	non-receptor serine/threonine protein kinase(PC00167)	Mus musculus
MOUSE|MGI=MGI=101802|UniProtKB=P30558	F2r	Proteinase-activated receptor 1;F2r;ortholog	PROTEINASE-ACTIVATED RECEPTOR 1 (PTHR24232:SF20)		Mus musculus
MOUSE|MGI=MGI=96824|UniProtKB=Q9QUK6	Tlr4	Toll-like receptor 4;Tlr4;ortholog	TOLL-LIKE RECEPTOR 4 (PTHR24365:SF521)		Mus musculus
detection of temperature stimulus involved in sensory perception of pain
MOUSE|MGI=MGI=97383|UniProtKB=Q3UFB7	Ntrk1	High affinity nerve growth factor receptor;Ntrk1;ortholog	HIGH AFFINITY NERVE GROWTH FACTOR RECEPTOR (PTHR24416:SF370)		Mus musculus
MOUSE|MGI=MGI=99401|UniProtKB=Q60612	Adora1	Adenosine receptor A1;Adora1;ortholog	ADENOSINE RECEPTOR A1 (PTHR24246:SF1)	G-protein coupled receptor(PC00021)	Mus musculus
MOUSE|MGI=MGI=1341787|UniProtKB=Q704Y3	Trpv1	Transient receptor potential cation channel subfamily V member 1;Trpv1;ortholog	TRANSIENT RECEPTOR POTENTIAL CATION CHANNEL SUBFAMILY V MEMBER 1 (PTHR10582:SF17)	ion channel(PC00133)	Mus musculus
MOUSE|MGI=MGI=109563|UniProtKB=P70658	Cxcr4	C-X-C chemokine receptor type 4;Cxcr4;ortholog	C-X-C CHEMOKINE RECEPTOR TYPE 4 (PTHR10489:SF594)		Mus musculus
MOUSE|MGI=MGI=2151253|UniProtKB=P70160	Calca	Calcitonin;Calca;ortholog	CALCITONIN (PTHR10505:SF14)	peptide hormone(PC00179)	Mus musculus
MOUSE|MGI=MGI=103556|UniProtKB=P40224	Cxcl12	Stromal cell-derived factor 1;Cxcl12;ortholog	STROMAL CELL-DERIVED FACTOR 1 (PTHR18837:SF3)		Mus musculus
MOUSE|MGI=MGI=96824|UniProtKB=Q9QUK6	Tlr4	Toll-like receptor 4;Tlr4;ortholog	TOLL-LIKE RECEPTOR 4 (PTHR24365:SF521)		Mus musculus
sensory perception of pain
MOUSE|MGI=MGI=97383|UniProtKB=Q3UFB7	Ntrk1	High affinity nerve growth factor receptor;Ntrk1;ortholog	HIGH AFFINITY NERVE GROWTH FACTOR RECEPTOR (PTHR24416:SF370)		Mus musculus
MOUSE|MGI=MGI=97321|UniProtKB=P01139	Ngf	Beta-nerve growth factor;Ngf;ortholog	BETA-NERVE GROWTH FACTOR (PTHR11589:SF10)	neurotrophic factor(PC00163)	Mus musculus
MOUSE|MGI=MGI=95602|UniProtKB=P39688	Fyn	Tyrosine-protein kinase Fyn;Fyn;ortholog	TYROSINE-PROTEIN KINASE FYN (PTHR24418:SF44)		Mus musculus
MOUSE|MGI=MGI=95283|UniProtKB=P22387	Edn1	Endothelin-1;Edn1;ortholog	ENDOTHELIN-1 (PTHR13874:SF10)	peptide hormone(PC00179)	Mus musculus
MOUSE|MGI=MGI=105049|UniProtKB=P49650	P2ry1	P2Y purinoceptor 1;P2ry1;ortholog	P2Y PURINOCEPTOR 1 (PTHR24231:SF2)		Mus musculus
MOUSE|MGI=MGI=107936|UniProtKB=P70380	Il18	Interleukin-18;Il18;ortholog			Mus musculus
MOUSE|MGI=MGI=95819|UniProtKB=P35438	Grin1	Glutamate receptor ionotropic, NMDA 1;Grin1;ortholog	GLUTAMATE RECEPTOR IONOTROPIC, NMDA 1 (PTHR18966:SF377)		Mus musculus
MOUSE|MGI=MGI=97004|UniProtKB=Q61391	Mme	Neprilysin;Mme;ortholog	NEPRILYSIN (PTHR11733:SF114)	metalloprotease(PC00153)	Mus musculus
MOUSE|MGI=MGI=105107|UniProtKB=P35383	P2ry2	P2Y purinoceptor 2;P2ry2;ortholog	P2Y PURINOCEPTOR 2 (PTHR24231:SF17)		Mus musculus
MOUSE|MGI=MGI=103201|UniProtKB=Q02013	Aqp1	Aquaporin-1;Aqp1;ortholog	AQUAPORIN-1 (PTHR19139:SF161)	transporter(PC00227)	Mus musculus
MOUSE|MGI=MGI=99401|UniProtKB=Q60612	Adora1	Adenosine receptor A1;Adora1;ortholog	ADENOSINE RECEPTOR A1 (PTHR24246:SF1)	G-protein coupled receptor(PC00021)	Mus musculus
MOUSE|MGI=MGI=1346858|UniProtKB=P63085	Mapk1	Mitogen-activated protein kinase 1;Mapk1;ortholog	MITOGEN-ACTIVATED PROTEIN KINASE 1 (PTHR24055:SF203)	non-receptor serine/threonine protein kinase(PC00167)	Mus musculus
MOUSE|MGI=MGI=97798|UniProtKB=Q05769	COX2,Ptgs2	Prostaglandin G/H synthase 2;Ptgs2;ortholog	PROSTAGLANDIN G/H SYNTHASE 2 (PTHR11903:SF8)	oxygenase(PC00177)	Mus musculus
MOUSE|MGI=MGI=106185|UniProtKB=P51683	Ccr2	C-C chemokine receptor type 2;Ccr2;ortholog	C-C CHEMOKINE RECEPTOR TYPE 2 (PTHR10489:SF928)		Mus musculus
MOUSE|MGI=MGI=104798|UniProtKB=P06804	Tnf	Tumor necrosis factor;Tnf;ortholog	TUMOR NECROSIS FACTOR (PTHR11471:SF23)	tumor necrosis factor family member(PC00229)	Mus musculus
MOUSE|MGI=MGI=1338859|UniProtKB=Q9JJX6	P2rx4	P2X purinoceptor 4;P2rx4;ortholog	P2X PURINOCEPTOR 4 (PTHR10125:SF18)	ligand-gated ion channel(PC00141)	Mus musculus
MOUSE|MGI=MGI=1341787|UniProtKB=Q704Y3	Trpv1	Transient receptor potential cation channel subfamily V member 1;Trpv1;ortholog	TRANSIENT RECEPTOR POTENTIAL CATION CHANNEL SUBFAMILY V MEMBER 1 (PTHR10582:SF17)	ion channel(PC00133)	Mus musculus
MOUSE|MGI=MGI=109563|UniProtKB=P70658	Cxcr4	C-X-C chemokine receptor type 4;Cxcr4;ortholog	C-X-C CHEMOKINE RECEPTOR TYPE 4 (PTHR10489:SF594)		Mus musculus
MOUSE|MGI=MGI=97797|UniProtKB=P22437	Ptgs1	Prostaglandin G/H synthase 1;Ptgs1;ortholog	PROSTAGLANDIN G/H SYNTHASE 1 (PTHR11903:SF6)	oxygenase(PC00177)	Mus musculus
MOUSE|MGI=MGI=105094|UniProtKB=O70176	Adcyap1	Pituitary adenylate cyclase-activating polypeptide;Adcyap1;ortholog	PITUITARY ADENYLATE CYCLASE-ACTIVATING POLYPEPTIDE (PTHR11213:SF1)	neuropeptide(PC00162)	Mus musculus
MOUSE|MGI=MGI=2151253|UniProtKB=P70160	Calca	Calcitonin;Calca;ortholog	CALCITONIN (PTHR10505:SF14)	peptide hormone(PC00179)	Mus musculus
MOUSE|MGI=MGI=99500|UniProtKB=P34914	Ephx2	Bifunctional epoxide hydrolase 2;Ephx2;ortholog	BIFUNCTIONAL EPOXIDE HYDROLASE 2 (PTHR43329:SF44)	serine protease(PC00203)	Mus musculus
MOUSE|MGI=MGI=87874|UniProtKB=P09470	Ace	Angiotensin-converting enzyme;Ace;ortholog	ANGIOTENSIN-CONVERTING ENZYME (PTHR10514:SF25)	metalloprotease(PC00153)	Mus musculus
MOUSE|MGI=MGI=1346859|UniProtKB=Q63844	Mapk3	Mitogen-activated protein kinase 3;Mapk3;ortholog	MITOGEN-ACTIVATED PROTEIN KINASE 3 (PTHR24055:SF341)	non-receptor serine/threonine protein kinase(PC00167)	Mus musculus
MOUSE|MGI=MGI=1339957|UniProtKB=Q9Z1M0	P2rx7	P2X purinoceptor 7;P2rx7;ortholog	P2X PURINOCEPTOR 7 (PTHR10125:SF13)	ligand-gated ion channel(PC00141)	Mus musculus
MOUSE|MGI=MGI=88144|UniProtKB=Q61125	Bdkrb1	B1 bradykinin receptor;Bdkrb1;ortholog	B1 BRADYKININ RECEPTOR (PTHR24228:SF28)	G-protein coupled receptor(PC00021)	Mus musculus
MOUSE|MGI=MGI=103556|UniProtKB=P40224	Cxcl12	Stromal cell-derived factor 1;Cxcl12;ortholog	STROMAL CELL-DERIVED FACTOR 1 (PTHR18837:SF3)		Mus musculus
MOUSE|MGI=MGI=104650|UniProtKB=P47936	Cnr2	Cannabinoid receptor 2;Cnr2;ortholog	CANNABINOID RECEPTOR 2 (PTHR22750:SF10)	G-protein coupled receptor(PC00021)	Mus musculus
MOUSE|MGI=MGI=102720|UniProtKB=P48302	Ednrb	Endothelin B receptor;Ednrb;ortholog	ENDOTHELIN B RECEPTOR (PTHR46099:SF3)		Mus musculus
MOUSE|MGI=MGI=87999|UniProtKB=P48999	Alox5	Arachidonate 5-lipoxygenase;Alox5;ortholog	ARACHIDONATE 5-LIPOXYGENASE (PTHR11771:SF5)	oxygenase(PC00177)	Mus musculus
MOUSE|MGI=MGI=96824|UniProtKB=Q9QUK6	Tlr4	Toll-like receptor 4;Tlr4;ortholog	TOLL-LIKE RECEPTOR 4 (PTHR24365:SF521)		Mus musculus
detection of mechanical stimulus involved in sensory perception of pain
MOUSE|MGI=MGI=97383|UniProtKB=Q3UFB7	Ntrk1	High affinity nerve growth factor receptor;Ntrk1;ortholog	HIGH AFFINITY NERVE GROWTH FACTOR RECEPTOR (PTHR24416:SF370)		Mus musculus
MOUSE|MGI=MGI=95602|UniProtKB=P39688	Fyn	Tyrosine-protein kinase Fyn;Fyn;ortholog	TYROSINE-PROTEIN KINASE FYN (PTHR24418:SF44)		Mus musculus
MOUSE|MGI=MGI=107936|UniProtKB=P70380	Il18	Interleukin-18;Il18;ortholog			Mus musculus
MOUSE|MGI=MGI=104798|UniProtKB=P06804	Tnf	Tumor necrosis factor;Tnf;ortholog	TUMOR NECROSIS FACTOR (PTHR11471:SF23)	tumor necrosis factor family member(PC00229)	Mus musculus
MOUSE|MGI=MGI=109563|UniProtKB=P70658	Cxcr4	C-X-C chemokine receptor type 4;Cxcr4;ortholog	C-X-C CHEMOKINE RECEPTOR TYPE 4 (PTHR10489:SF594)		Mus musculus
MOUSE|MGI=MGI=103556|UniProtKB=P40224	Cxcl12	Stromal cell-derived factor 1;Cxcl12;ortholog	STROMAL CELL-DERIVED FACTOR 1 (PTHR18837:SF3)		Mus musculus
MOUSE|MGI=MGI=96824|UniProtKB=Q9QUK6	Tlr4	Toll-like receptor 4;Tlr4;ortholog	TOLL-LIKE RECEPTOR 4 (PTHR24365:SF521)		Mus musculus
response to pain
MOUSE|MGI=MGI=97383|UniProtKB=Q3UFB7	Ntrk1	High affinity nerve growth factor receptor;Ntrk1;ortholog	HIGH AFFINITY NERVE GROWTH FACTOR RECEPTOR (PTHR24416:SF370)		Mus musculus
MOUSE|MGI=MGI=97597|UniProtKB=P63318	Prkcg	Protein kinase C gamma type;Prkcg;ortholog	PROTEIN KINASE C GAMMA TYPE (PTHR24356:SF162)	annexin(PC00050);calmodulin(PC00061);non-receptor serine/threonine protein kinase(PC00167);transfer/carrier protein(PC00219)	Mus musculus
MOUSE|MGI=MGI=98737|UniProtKB=P35441	Thbs1	Thrombospondin-1;Thbs1;ortholog	THROMBOSPONDIN-1 (PTHR10199:SF78)		Mus musculus
MOUSE|MGI=MGI=1341787|UniProtKB=Q704Y3	Trpv1	Transient receptor potential cation channel subfamily V member 1;Trpv1;ortholog	TRANSIENT RECEPTOR POTENTIAL CATION CHANNEL SUBFAMILY V MEMBER 1 (PTHR10582:SF17)	ion channel(PC00133)	Mus musculus
MOUSE|MGI=MGI=2151253|UniProtKB=P70160	Calca	Calcitonin;Calca;ortholog	CALCITONIN (PTHR10505:SF14)	peptide hormone(PC00179)	Mus musculus
MOUSE|MGI=MGI=102720|UniProtKB=P48302	Ednrb	Endothelin B receptor;Ednrb;ortholog	ENDOTHELIN B RECEPTOR (PTHR46099:SF3)		Mus musculus
PANTHER biological
MOUSE|MGI=MGI=101782|UniProtKB=Q61180	Scnn1a	Amiloride-sensitive sodium channel subunit alpha;Scnn1a;ortholog	AMILORIDE-SENSITIVE SODIUM CHANNEL SUBUNIT ALPHA (PTHR11690:SF124)	ion channel(PC00133)	Mus musculus

## Sheet: sheet 3
all pain genes from panther shortlisted	all pain genes without repeat from panther n GO (curated)		Genomatix biological pathways	merge the pathways of genomatix and panther
Ace	Ace		Adora1	Ace
Adcyap1	Adcyap1		Alox5	Adcyap1
Adora1	Adora1		Aqp1	Adora1
Adora1	Alox5		Trpv1	Alox5
Adora1	Aqp1		Bdkrb1	Aqp1
Alox5	Bdkrb1		Calca	Bdkrb1
Aqp1	Calca		Ccr2	Calca
Bdkrb1	Ccr2	genes in PANTHER but not in genomatix	Cnr2	Ccr2
Calca	Cnr2		Ctss	Cnr2
Calca	COX2,Ptgs2		Edn1	COX2,Ptgs2
Calca	Ctss		Ednrb	Ctss
Ccr2	Cxcl12		Ephx2	Cxcl12
Cnr2	Cxcr4		F2r	Cxcr4
COX2,Ptgs2	Edn1		Fcgr4	Edn1
Ctss	Ednrb		Fgfr1	Ednrb
Cxcl12	Ephx2		Fyn	Ephx2
Cxcl12	F2r		Grin1	F2r
Cxcl12	Fcgr4		Il10	Fcgr4
Cxcr4	Fgfr1		Il18	Fgfr1
Cxcr4	Fyn		Il1a	Fyn
Cxcr4	Grin1		Mapk3	Grin1
Edn1	Grk2		Mme	Grk2
Edn1	Il10		Mtor	Il10
Ednrb	Il18		Ngf	Il18
Ednrb	Il1a		Ntrk1	Il1a
Ednrb	Mapk1		P2rx4	Mapk1
Ephx2	Mapk3		P2rx7	Mapk3
F2r	Mme		P2ry1	Mme
Fcgr4	Mtor		P2ry2	Mtor
Fgfr1	Ngf		Prkcg	Ngf
Fyn	Ntrk1		Ptafr	Ntrk1
Fyn	P2rx4		Ptgs1	P2rx4
Grin1	P2rx7		Ptgs2	P2rx7
Grk2	P2ry1		Rtn4	P2ry1
Grk2	P2ry2		Slc9a1	P2ry2
Il10	Prkcg		Thbs1	Prkcg
Il18	Ptafr		Tlr4	Ptafr
Il18	Ptgs1		Tnf	Ptgs1
Il1a	Rtn4		Trpv1	Ptgs2
Mapk1	Scnn1a			Rtn4
Mapk3	Slc9a1			Scnn1a
Mme	Thbs1			Slc9a1
Mtor	Tlr4			Thbs1
Mtor	Tnf			Tlr4
Ngf	Trpv1			Tnf
Ntrk1				Trpv1
Ntrk1
Ntrk1
Ntrk1
P2rx4
P2rx7
P2ry1
P2ry2
Prkcg
Ptafr
Ptafr
Ptgs1
Rtn4
Scnn1a
Slc9a1
Thbs1
Tlr4
Tlr4
Tlr4
Tlr4
Tnf
Tnf
Trpv1
Trpv1
Trpv1

## Sheet: sheet 4
biological pathways from Genomatix in order of increasing p values
GO-Term	GO-Term id	P-value	Adjusted p-value	# Genes (observed)	# Genes (expected)	# Genes (total)	List of observed genes	Gene ids
regulation of sensory perception of pain	GO:0051930	7.48557e-12	n/a	14	1.21699	45	F2r, Ctss, Mtor, Adora1, Fcgr4, Ednrb, Rtn4, Il1a, Slc9a1, Tlr4, Fgfr1, Ptafr, Edn1, Il10	14062, 13040, 56717, 11539, 246256, 13618, 68585, 16175, 20544, 21898, 14182, 19204, 13614, 16153
response to pain	GO:0048265	0.000372688	n/a	6	0.973593	36	Calca, Thbs1, Ednrb, Prkcg, Ntrk1, Trpv1	12310, 21825, 13618, 18752, 18211, 193034
detection of temperature stimulus involved in sensory perception of pain	GO:0050965	0.000570198	n/a	4	0.405664	15	Calca, Adora1, Ntrk1, Trpv1	12310, 11539, 18211, 193034
detection of mechanical stimulus involved in sensory perception of pain	GO:0050966	0.00119827	n/a	4	0.486796	18	Tnf, Il18, Ntrk1, Fyn	21926, 16173, 18211, 14360
positive regulation of sensory perception of pain	GO:1904058	0.00691425	n/a	2	0.135221	5	Mtor, Ptafr	56717, 19204

## Sheet: sheet 5
Co-cited gene	Input gene?	Co-cited gene id	P-value	Adjusted p-value	# Genes (observed)	# Genes (expected)	# Genes (total)	List of observed genes	Gene ids
MYD88	yes	17874	2.37128e-66	n/a	91	8.94575	288	Msr1, Mapk8, Ppp1r15a, Nlrp3, Ncf1, Il18r1, Tnf, Nod2, Cxcl1, Mir489, Ccl5, Irak1, Sqstm1, Smad6, Cfb, Irak3, Irf7, Nox1, Ikbkb, Tlr9, Fstl1, Irak4, Ccr2, Cd86, Il17ra, Tlr3, Stat1, Nfkb1, Trem1, Il1r1, Ccl2, Dicer1, Mir146, Cxcr4, Notch1, Stat6, Il17a, Map3k8, Pik3r1, Tlr2, Nfkb2, Ticam1, Pycard, Hmgb1, Prkce, Rela, Cd14, Tyrobp, Il33, Tnfaip3, Mavs, Ikbkg, Ddx58, Nfkbia, Cxcl10, Traf2, Irf1, Il…	20288, 26419, 17872, 216799, 17969, 16182, 21926, 257632, 14825, 723877, 20304, 16179, 18412, 17130, 14962, 73914, 54123, 237038, 16150, 81897, 14314, 266632, 12772, 12524, 16172, 142980, 20846, 18033, 58217, 16177, 20296, 192119, 387164, 12767, 18128, 20852, 16171, 26410, 18708, 24088, 18034, 106759, 66824, 15289, 18754, 19697, 12475, 22177, 77125, 21929, 228607, 16151, 230073, 18035, 15945, 220…
NOX4	yes	50490	6.90489e-57	n/a	69	5.59109	180	Mapk8, Nlrp3, Foxo3, Ncf1, Sesn2, Akt1, Park7, Trpc1, Elavl1, Agt, Nox1, Atp6ap2, Ntn1, Smad3, Hmox2, Bmp4, Nos3, Nfkb1, Ccl2, Serpine1, Cat, Nfe2l2, Map3k5, Cyld, Vhl, Cth, Pde4a, Adam17, Xbp1, Src, Hmox1, Ptpn1, Ace2, Thbs1, Tgfb1, Hdac4, Sod2, Mkl1, Nos2, Prkcd, Smad2, Rac1, Sirt3, Tek, Sod3, Gpx1, Ctgf, Spp1, Trpc6, Ppp3cb, Mapk14, Cybb, Txn1, Tlr4, Sirpa, Agtr1a, Fn1, Mapk3, Vcam1, Prkca, Hs…	26419, 216799, 56484, 17969, 230784, 11651, 57320, 22063, 15568, 11606, 237038, 70495, 18208, 17127, 15369, 12159, 18127, 18033, 20296, 18787, 12359, 18024, 26408, 74256, 22346, 107869, 18577, 11491, 22433, 20779, 15368, 19246, 70008, 21825, 21803, 208727, 20656, 223701, 18126, 18753, 17126, 19353, 64384, 21687, 20657, 14775, 14219, 20750, 22068, 19056, 26416, 13058, 22166, 21898, 19261, 11607, 1…
CXCL1	yes	14825	9.81207e-57	n/a	88	10.3435	333	Pik3cg, Angptl4, Mpo, Egr1, Nlrp3, Ptx3, Il6st, Sele, Tnf, F2r, Mmp9, Ccl5, Adipoq, Il4, Irak3, Ikbkb, Cxcr3, Dusp1, Csf1, Hes1, Ccr2, Gdf15, Il17ra, F2rl1, Atf3, Tlr3, Nfkb1, Il1r1, Ccl2, Cx3cl1, Ccl4, Vegfa, Mir146, Serpine1, Ccr1, Cxcr4, Il17a, Map3k8, Ifng, Cxcr2, Hbegf, Tlr2, Nfkb2, Ticam1, Socs3, Pycard, Il15, Ccl3, Ptgs2, Ccr5, Mapk9, Rela, Itgb5, Il33, Cxcl16, Itgb2, Tnfaip3, Nfkbia, Cxcl…	30955, 57875, 17523, 13653, 216799, 19288, 16195, 20339, 21926, 14062, 17395, 20304, 11450, 16189, 73914, 16150, 12766, 19252, 12977, 15205, 12772, 23886, 16172, 14063, 11910, 142980, 18033, 16177, 20296, 20312, 20303, 22339, 387164, 18787, 12768, 12767, 16171, 26410, 15978, 12765, 15200, 24088, 18034, 106759, 12702, 66824, 16168, 20302, 19225, 12774, 26420, 19697, 16419, 77125, 66102, 16414, 219…
CXCL2	no	20310	3.86399e-56	n/a	81	8.57301	276	Pik3cg, Flt3l, Mpo, Egr1, Mapk8, Il18r1, Sele, Tnf, Mmp9, Cxcl1, Ccl5, Il4, Ikbkb, Cxcr3, Tlr9, Dusp1, Ctss, Ccr2, Cd86, Il17ra, Atf3, Tlr3, Adora2a, Nfkb1, Il1r1, Ccl2, Cx3cl1, Ccl4, Tnfrsf1a, Serpine1, Ccr1, Cxcr4, Map3k5, Il17a, Ifng, Il17c, Cxcr2, Tlr2, Ticam1, Socs3, Hmgb1, Il15, Ccl3, Ptgs2, Ccr5, Rela, Il33, Cxcl16, Tnfaip3, Nos2, Tnfrsf12a, Nfkbia, Cxcl10, Il1a, Itgam, Cxcl12, Myd88, Mif,…	30955, 14256, 17523, 13653, 26419, 16182, 20339, 21926, 17395, 14825, 20304, 16189, 16150, 12766, 81897, 19252, 13040, 12772, 12524, 16172, 11910, 142980, 11540, 18033, 16177, 20296, 20312, 20303, 21937, 18787, 12768, 12767, 26408, 16171, 15978, 234836, 12765, 24088, 106759, 12702, 15289, 16168, 20302, 19225, 12774, 19697, 77125, 66102, 21929, 18126, 27279, 18035, 15945, 16175, 16409, 20315, 1787…
CCL2	yes	20296	1.81468e-52	n/a	75	7.82753	252	Crp, Vnn1, Mrc1, Ptx3, Il18r1, Sele, Tnf, Mmp9, Cxcl1, Ccl5, Adipoq, Il4, Nampt, Irak3, Cxcr3, Tnfrsf1b, Dusp1, Csf1, Ctss, Ccr2, Il17ra, Atf3, Nfkb1, Mep1a, Il1r1, Cx3cl1, Hdac5, Ccl4, Vegfa, Nox4, Ccr1, Il17a, Ifng, Il17c, Cxcr2, Tlr2, Il15, Ccl3, Cyr61, Ccr5, Rela, Cd14, Tgfb1, Cxcl16, Tnfrsf12a, Nfkbia, Cxcl10, Il1a, Itgax, Itgam, Cx3cr1, Cebpd, Cd74, Cxcl12, Myd88, Mif, Il1b, Ctgf, Icam1, Ch…	12944, 22361, 17533, 19288, 16182, 20339, 21926, 17395, 14825, 20304, 11450, 16189, 59027, 73914, 12766, 21938, 19252, 12977, 13040, 12772, 16172, 11910, 18033, 17287, 16177, 20312, 15184, 20303, 22339, 50490, 12768, 16171, 15978, 234836, 12765, 24088, 16168, 20302, 16007, 12774, 19697, 12475, 21803, 66102, 27279, 18035, 15945, 16175, 16411, 16409, 13051, 12609, 16149, 20315, 17874, 17319, 16176,…
CD40	yes	21939	6.15172e-50	n/a	79	9.53592	307	Mapkapk2, Flt3l, Fas, Itgav, Mrc1, Relb, Nt5e, Tnfsf10, Tnf, Ccl5, Il4, Tlr9, Tnfrsf1b, Entpd1, Ctss, Ccr2, Fcgr2b, Cd86, Tlr3, Stat1, Nfkb1, Cx3cl1, Cd38, Tnfrsf1a, Cd4, Stat6, Map3k8, Ifng, Bcl2l1, Fcgr4, Tlr2, Nfkb2, Il15, Ccl3, Ccr5, Rela, Cd14, Cd28, Map3k1, Pdcd1lg2, Itgb2, Tnfaip3, Ikbkg, Nfkbia, Fasl, Traf2, Irf1, Itgax, Irf5, Itgam, Cx3cr1, Cd274, Cd74, Myd88, Itga4, Icam1, Chuk, Il18, T…	17164, 14256, 14102, 16410, 17533, 19698, 23959, 22035, 21926, 20304, 16189, 81897, 21938, 12495, 13040, 12772, 14130, 12524, 142980, 20846, 18033, 20312, 12494, 21937, 12504, 20852, 26410, 15978, 12048, 246256, 24088, 18034, 16168, 20302, 12774, 19697, 12475, 12487, 26401, 58205, 16414, 21929, 16151, 18035, 14103, 22030, 16362, 16411, 27056, 16409, 13051, 60533, 16149, 17874, 16401, 15894, 12675…
TLR2	yes	24088	5.26173e-49	n/a	70	7.29948	235	Msr1, Mrc1, Mapk8, Nlrp3, Tnf, Nod2, Cxcl1, Ccl5, Irak1, Irak3, Irf7, Nox1, Tlr9, Dusp1, Irak4, Ccr2, Cd86, Il17ra, Tlr3, Nfkb1, Trem1, Il1r1, Ccl2, Cd36, Tnfrsf1a, Bgn, Mir146, Ccr1, Slc11a1, Map3k5, Il17a, Map3k8, Il17c, Cxcr2, Ticam1, Pycard, Hmgb1, Cd14, Pdcd1lg2, Ddx58, Nfkbia, Cxcl10, Itgax, Irf5, Itgam, C5ar1, Myd88, Ly96, Il1b, Cd40, Tbx21, Havcr1, S100a9, Cd80, Mapk14, Cybb, Ccl20, Sftpa…	20288, 17533, 26419, 216799, 21926, 257632, 14825, 20304, 16179, 73914, 54123, 237038, 81897, 19252, 266632, 12772, 12524, 16172, 142980, 18033, 58217, 16177, 20296, 12491, 21937, 12111, 387164, 12768, 18173, 26408, 16171, 26410, 234836, 12765, 106759, 66824, 15289, 12475, 58205, 230073, 18035, 15945, 16411, 27056, 16409, 12273, 17874, 17087, 16176, 21939, 57765, 171283, 20202, 12519, 26416, 1305…
IL12A	no	16159	9.11978e-48	n/a	70	7.57904	244	Mir223, Il6st, Il18r1, Tnf, Cxcl1, Ccl5, Il4, Irak1, Irf7, Ikbkb, Tlr9, Ccr2, Cd86, Smad3, Hspg2, Il17ra, Tlr3, Rorc, Alox12, Stat1, Ccl2, Ccl4, Tnfrsf1a, Ccr1, Slc11a1, Pdcd4, Stat6, Il17a, Ifng, Il17c, Cxcr2, Tlr2, Socs3, Il15, Ccl3, Ccr5, Rela, Cd14, Il33, Tgfb1, Nos2, Ikbkg, Nfkbia, Cxcl10, Irf1, Il1a, Itgax, Irf5, Cx3cr1, Myd88, Il1b, Cd40, Stat3, Il18, Tbx21, Il22, Cd80, Atg5, Il13, Ccl20, …	723814, 16195, 16182, 21926, 14825, 20304, 16189, 16179, 54123, 16150, 81897, 12772, 12524, 17127, 15530, 16172, 142980, 19885, 11684, 20846, 20296, 20303, 21937, 12768, 18173, 18569, 20852, 16171, 15978, 234836, 12765, 24088, 12702, 16168, 20302, 12774, 19697, 12475, 77125, 21803, 18126, 16151, 18035, 15945, 16362, 16175, 16411, 27056, 13051, 17874, 16176, 21939, 20848, 16173, 57765, 50929, 1251…
IL1B	yes	16176	1.30815e-46	n/a	74	8.97681	289	Mpo, Mrc1, Mapk8, Nlrp3, Il18r1, Sele, Tnf, Nod2, Mmp9, Mir140, Cxcl1, Ptges, Ccl5, Bdkrb1, Il4, Irak1, Ptgis, Irak3, Ikbkb, Tnfrsf1b, Fstl1, Irak4, Casp4, Kmo, Il17ra, Nfkb1, Trem1, Mlkl, Il1r1, Ccl2, Cx3cl1, Ccl4, Mir146, P2rx7, Il17a, Map3k8, Ifng, Il17c, Tlr2, Nfkb2, Pycard, Hmgb1, Il15, Ccl3, Ptgs2, Rela, Cd14, Il33, Tgfb1, Nos2, Nfkbia, Cxcl10, Il1a, Cebpd, Myd88, Panx1, Icam1, Chuk, Il18, …	17523, 17533, 26419, 216799, 16182, 20339, 21926, 257632, 17395, 387158, 14825, 64292, 20304, 12061, 16189, 16179, 19223, 73914, 16150, 21938, 14314, 266632, 12363, 98256, 16172, 18033, 58217, 74568, 16177, 20296, 20312, 20303, 387164, 18439, 16171, 26410, 15978, 234836, 24088, 18034, 66824, 15289, 16168, 20302, 19225, 19697, 12475, 77125, 21803, 18126, 18035, 15945, 16175, 12609, 17874, 55991, 1…
CXCL15	no	20309	3.25795e-45	n/a	70	8.20027	264	Mapkapk2, Crp, Mpo, Relb, Il18r1, Sele, Tnf, Nod2, Mmp9, Cxcl1, Ccl5, Il4, Irak1, Irak3, Ikbkb, Tnfrsf1b, Il17ra, F2rl1, Tlr3, Nfkb1, Trem1, Il1r1, Ccl2, Cx3cl1, Ccl4, Vegfa, Tnfrsf1a, Ccr1, Il17a, Ifng, Il17c, Cxcr2, Hbegf, Tlr2, Nfkb2, Il15, Ccl3, Ptgs2, Rela, Cd14, Cxcl16, Tnfaip3, Nfkbia, Cxcl10, Il1a, Itgam, Myd88, Ly96, Mif, Angpt2, Il1b, Jun, Icam1, Chuk, Il18, Il22, S100a9, Mapk14, Il13, …	17164, 12944, 17523, 19698, 16182, 20339, 21926, 257632, 17395, 14825, 20304, 16189, 16179, 73914, 16150, 21938, 16172, 14063, 142980, 18033, 58217, 16177, 20296, 20312, 20303, 22339, 21937, 12768, 16171, 15978, 234836, 12765, 15200, 24088, 18034, 16168, 20302, 19225, 19697, 12475, 66102, 21929, 18035, 15945, 16175, 16409, 17874, 17087, 17319, 11601, 16176, 16476, 15894, 12675, 16173, 50929, 2020…
IL1R1	yes	16177	1.75763e-44	n/a	61	5.9949	193	Ptger4, Fas, Mrc1, Rock1, Nlrp3, Il6st, Il18r1, Tnf, Nod2, Cxcl1, Ccl5, Il4, Irak1, Irak3, Ikbkb, Tnfrsf1b, Irak4, Hnf4a, Tlr3, Rorc, Nfkb1, Ccl2, Ccl4, Cd36, Tnfrsf1a, Cxcr4, Il17a, Cxcr2, Tlr2, Ticam1, Pycard, Il15, Ccl3, Ptgs2, Il33, Sod2, Nos2, Smad7, Cxcl10, Il1a, Myd88, Ly96, Mif, Il1b, Chil1, Il18, Tbx21, Il22, Il13, Ccl20, Tlr4, Il4ra, Sigirr, Tirap, Il10, Ctla4, Traf6, Gper1, Casp1, Il6,…	19219, 14102, 17533, 19877, 216799, 16195, 16182, 21926, 257632, 14825, 20304, 16189, 16179, 73914, 16150, 21938, 266632, 15378, 142980, 19885, 18033, 20296, 20303, 12491, 21937, 12767, 16171, 12765, 24088, 106759, 66824, 16168, 20302, 19225, 77125, 20656, 18126, 17131, 15945, 16175, 17874, 17087, 17319, 16176, 12654, 16173, 57765, 50929, 16163, 20297, 21898, 16190, 24058, 117149, 16153, 12477, 2…
IL12B	no	16160	3.4737e-44	n/a	71	8.75938	282	Mrc1, Il6st, Il18r1, Sftpd, Tnf, Nod2, Cxcl1, Ccl5, Il4, Tlr9, Tnfrsf1b, Ccr2, Fcgr2b, Cd86, Il17ra, Atf3, Tlr3, Rorc, Stat1, Il1r1, Ccl2, Cx3cl1, Ccl4, Tnfrsf1a, Slc11a1, Stat6, Il17a, Ifng, Il17c, Fcgr4, Tlr2, Ticam1, Socs3, Il15, Ccl3, Ccr5, Mapk9, Rela, Cd14, Tgfb1, Cxcl16, Tnfaip3, Nos2, Ikbkg, Nfkbia, Cxcl10, Irf1, Il1a, Itgax, Irf5, Cd274, Myd88, Hdac1, Mif, Il1b, Cd40, Stat3, Il18, Tbx21,…	17533, 16195, 16182, 20390, 21926, 257632, 14825, 20304, 16189, 81897, 21938, 12772, 14130, 12524, 16172, 11910, 142980, 19885, 20846, 16177, 20296, 20312, 20303, 21937, 18173, 20852, 16171, 15978, 234836, 246256, 24088, 106759, 12702, 16168, 20302, 12774, 26420, 19697, 12475, 21803, 66102, 21929, 18126, 16151, 18035, 15945, 16362, 16175, 16411, 27056, 60533, 17874, 433759, 17319, 16176, 21939, 2…
VCAM1	yes	22329	6.96583e-44	n/a	66	7.42373	239	Crp, Itgav, Sele, Nt5e, Tnf, Mmp9, Cxcl1, Ccl5, Il4, Irak1, Nox1, Ikbkb, Tnfrsf1b, Itga1, Pdgfb, Nos3, Ly6a, Nfkb1, Ccl2, Cx3cl1, Ccl4, Nox4, Tnfrsf1a, Rap1a, Flt1, Ccl3, Cd44, Cd47, Rela, Cd14, Hdac4, Cxcl16, Itgb2, Tnfaip3, Nfkbia, Cxcl10, P2ry2, Irf1, Il1a, Itgax, Itgam, Cxcl12, Tek, Angpt2, Il1b, Itga4, Cd40, Icam1, Cybb, Il13, Ccl20, Prkcb, Jam3, Itga5, S1pr2, Selp, Ager, Angpt1, Sirpa, Fn1,…	12944, 16410, 20339, 23959, 21926, 17395, 14825, 20304, 16189, 16179, 237038, 16150, 21938, 109700, 18591, 18127, 110454, 18033, 20296, 20312, 20303, 50490, 21937, 109905, 14254, 20302, 12505, 16423, 19697, 12475, 208727, 66102, 16414, 21929, 18035, 15945, 18442, 16362, 16175, 16411, 16409, 20315, 21687, 11601, 16176, 16401, 21939, 15894, 13058, 16163, 20297, 18751, 83964, 16402, 14739, 20344, 11…
CCL20	yes	20297	8.47416e-44	n/a	70	8.57301	276	Plce1, Flt3l, Foxo1, Relb, Il18r1, Tnfsf10, Tnf, Nod2, Cxcl1, Ccl5, Il4, Kcnn4, Cxcr3, Tlr9, Ccr2, Il17ra, F2rl1, Atf3, Tlr3, Rorc, Stat1, Nfkb1, Il1r1, Ccl2, Cx3cl1, Ccl4, Ccr1, Cxcr4, Il17a, Ifng, Il17c, Cxcr2, Hbegf, Adam17, Tlr2, Ticam1, Il15, Ccl3, Cyr61, Ccr5, Rela, Il33, Cxcl16, Tnfaip3, Smad7, Cxcl10, Il1a, Cd274, Cxcl12, Mif, Il1b, Spp1, Icam1, Chil1, Stat3, Il18, Il22, S100a9, Il13, Mmp…	74055, 14256, 56458, 19698, 16182, 22035, 21926, 257632, 14825, 20304, 16189, 16534, 12766, 81897, 12772, 16172, 14063, 11910, 142980, 19885, 20846, 18033, 16177, 20296, 20312, 20303, 12768, 12767, 16171, 15978, 234836, 12765, 15200, 11491, 24088, 106759, 16168, 20302, 16007, 12774, 19697, 77125, 66102, 21929, 17131, 15945, 16175, 60533, 20315, 17319, 16176, 20750, 15894, 12654, 20848, 16173, 509…
CD14	yes	12475	1.78697e-43	n/a	72	9.25637	298	Serpinf2, Msr1, Itgav, Mrc1, Sele, Nt5e, Sftpd, Tnf, Csf1r, Nod2, Il4, Irak1, Irak3, Tlr9, Tnfrsf1b, Irak4, Itga1, Gpnmb, Aoah, Ccr2, Fcgr2b, Cd86, Tlr3, Trem1, Ccl2, Cd38, Cd36, Cd4, Ccr1, Slc11a1, Plaur, Tlr2, Ticam1, Ccl3, Cd44, Ccr5, Cd47, Mme, Itgb2, Cxcl10, Mbl1, Itgax, Itgam, Cx3cr1, Cd274, Cd74, F3, C5ar1, Tek, Myd88, Ly96, Il1b, Itga4, Cd40, Icam1, Cd80, Il13, Sftpa1, Irf3, Itga5, Selp, …	18816, 20288, 16410, 17533, 20339, 23959, 20390, 21926, 12978, 257632, 16189, 16179, 73914, 81897, 21938, 266632, 109700, 93695, 27052, 12772, 14130, 12524, 142980, 58217, 20296, 12494, 12491, 12504, 12768, 18173, 18793, 24088, 106759, 20302, 12505, 12774, 16423, 17380, 16414, 15945, 17194, 16411, 16409, 13051, 60533, 16149, 14066, 12273, 21687, 17874, 17087, 16176, 16401, 21939, 15894, 12519, 16…
IL23A	no	83430	1.93037e-43	n/a	61	6.21233	200	Ptger4, Mrc1, Il6st, Tnf, Nod2, Cxcl1, Ccl5, Il4, Rora, Stat5a, Ccr2, Cd86, Il17ra, Tlr3, Rorc, Stat1, Il1r1, Cx3cl1, Ccl4, Ddit3, Il17a, Map3k8, Ifng, Il17c, Tlr2, Socs3, Hmgb1, Il15, Ccl3, Cyr61, Rela, Il33, Tgfb1, Cxcl16, Tnfaip3, Cxcl10, Jak2, Il1a, Itgax, Irf5, Myd88, Sod3, Mif, Il1b, Cd40, Stat3, Jak1, Il18, Tbx21, Il22, Cd80, Il13, Ccl20, Irf3, Tlr4, Tnfsf12, Sigirr, Ppp2ca, Havcr2, Il10, …	19219, 17533, 16195, 21926, 257632, 14825, 20304, 16189, 19883, 20850, 12772, 12524, 16172, 142980, 19885, 20846, 16177, 20312, 20303, 13198, 16171, 26410, 15978, 234836, 24088, 12702, 15289, 16168, 20302, 16007, 19697, 77125, 21803, 66102, 21929, 15945, 16452, 16175, 16411, 27056, 17874, 20657, 17319, 16176, 21939, 20848, 16451, 16173, 57765, 50929, 12519, 16163, 20297, 54131, 21898, 21944, 2405…
MAPK8	yes	26419	2.67393e-43	n/a	90	15.4066	496	Msr1, Mapkapk2, Fas, Foxo1, Egr1, Ppp1r15a, Rock1, Foxo3, Tnfsf10, Sesn2, Tnf, Akt1, Irak1, Nox1, Ikbkb, Tnfrsf1b, Dusp1, Irak4, Lcp2, Smad3, Atf3, Stat1, Nfkb1, Sh3bp5, Nox4, Tnfrsf1a, Ddit3, Nfe2l2, Map3k5, Cyld, Pdcd4, Map3k8, Gadd45a, Bcl2l11, Bcl2l1, Pmaip1, Pik3r1, Tlr2, Xbp1, Src, Prkce, Hmox1, Mapk9, Rela, Shc1, Tnfrsf21, Map3k1, Hspa5, Nfkbia, Fasl, Jak2, Traf2, Prkcd, Smad2, Rac1, Cdc42…	20288, 17164, 14102, 56458, 13653, 17872, 19877, 56484, 22035, 230784, 21926, 11651, 16179, 237038, 16150, 21938, 19252, 266632, 16822, 17127, 11910, 20846, 18033, 24056, 50490, 21937, 13198, 18024, 26408, 74256, 18569, 26410, 13197, 12125, 12048, 58801, 18708, 24088, 22433, 20779, 18754, 15368, 26420, 19697, 20416, 94185, 26401, 14828, 18035, 14103, 16452, 22030, 18753, 17126, 19353, 12540, 1236…
CYBB	yes	13058	3.06248e-43	n/a	57	5.28048	170	Ltb4r1, Mapk8, Mfn2, Rock1, Sigmar1, Nlrp3, Ncf1, Mmp9, Agt, Nox1, Ikbkb, Tnfrsf1b, Dusp1, Atp6ap2, Smad3, Nos3, Adora2a, Nfkb1, Hdac5, Nox4, Cat, Ddit3, Nfe2l2, P2rx7, Tlr2, Aldh2, Hmox1, Sod2, Nos2, Prdx6, Ikbkg, Kl, Irf1, Rac1, Itgam, Lgals3, Myd88, Sod3, Gpx1, Ctgf, Trpc6, Ppp3cb, S100a9, Mapk14, Txn1, Ager, Parp1, Agtr1a, Mapk3, S100a8, Vcam1, Prkca, Irf8, Hif1a, Wisp1, Casp1, Mir17	16995, 26419, 170731, 19877, 18391, 216799, 17969, 17395, 11606, 237038, 16150, 21938, 19252, 70495, 17127, 18127, 11540, 18033, 15184, 50490, 12359, 13198, 18024, 18439, 24088, 11669, 15368, 20656, 18126, 11758, 16151, 16591, 16362, 19353, 16409, 16854, 17874, 20657, 14775, 14219, 22068, 19056, 20202, 26416, 22166, 11596, 11545, 11607, 26417, 20201, 22329, 18750, 15900, 15251, 22402, 12362, 7239…
CXCL10	yes	15945	5.7507e-43	n/a	71	9.10106	293	Flt3l, Mrc1, Ehmt2, Tnf, Cxcl1, Ccl5, Il4, Irak1, Irf7, Cxcr3, Tlr9, Tnfrsf1b, Ccr2, Cd86, Adar, Il17ra, Tlr3, Rorc, Alox12, Irf9, Stat1, Il1r1, Ccl2, Cx3cl1, Ccl4, Vegfa, Ccr1, Cxcr4, Il17a, Ifng, Il17c, Cxcr2, Tlr2, Ticam1, Socs3, Il15, Ccl3, Ccr5, Rela, Cd14, Il33, Cxcl16, Ddx58, Tnfrsf12a, Irf1, Il1a, Cx3cr1, Cd274, Cxcl12, Myd88, Mif, Il1b, Dpp4, Icam1, Chil1, Il18, Tbx21, Havcr1, Il22, C3ar…	14256, 17533, 110147, 21926, 14825, 20304, 16189, 16179, 54123, 12766, 81897, 21938, 12772, 12524, 56417, 16172, 142980, 19885, 11684, 16391, 20846, 16177, 20296, 20312, 20303, 22339, 12768, 12767, 16171, 15978, 234836, 12765, 24088, 106759, 12702, 16168, 20302, 12774, 19697, 12475, 77125, 66102, 230073, 27279, 16362, 16175, 13051, 60533, 20315, 17874, 17319, 16176, 13482, 15894, 12654, 16173, 57…
CXCL3	no	330122	1.53031e-42	n/a	59	5.90171	190	Pfkfb3, Egr1, Il6st, Tnf, Nod2, Cxcl1, Ccl5, Mmp14, Ptgis, Irf7, Dusp1, Bdkrb2, Il17ra, Atf3, Stat1, Ccl2, Cx3cl1, Ccl4, Vegfa, Ccr1, Il17a, Il17c, Cxcr2, Hbegf, Tlr2, Nfkb2, Hmgb1, Ccl3, Ptgs2, Mapk9, Itgb5, Sod2, Cxcl16, Nqo1, Tnfaip3, Tnfrsf12a, Cxcl10, Il1a, Lgals3, Cd274, Cxcl12, Il1b, Itga4, Icam1, Il22, C3ar1, S100a9, Il13, Ccl20, Itga5, Mmp13, Casp9, S100a8, Vcam1, Ctnnb1, Il10, Wisp1, Mi…	170768, 13653, 16195, 21926, 257632, 14825, 20304, 17387, 19223, 54123, 19252, 12062, 16172, 11910, 20846, 20296, 20312, 20303, 22339, 12768, 16171, 234836, 12765, 15200, 24088, 18034, 15289, 20302, 19225, 26420, 16419, 20656, 66102, 18104, 21929, 27279, 15945, 16175, 16854, 60533, 20315, 16176, 16401, 15894, 50929, 12267, 20202, 16163, 20297, 16402, 17386, 12371, 20201, 22329, 12387, 16153, 2240…
CCL12	no	20293	3.57133e-42	n/a	49	3.7274	120	Fth1, Ptx3, Tnf, Mmp9, Cxcl1, Ccl5, Il4, Irf7, Ikbkb, Cxcr3, Csf1, Ccr2, Fcgr2b, Stat1, C5ar2, Ccl2, Cx3cl1, Ccl4, Ccr1, Cxcr4, Il17a, Ifng, Cxcr2, Tlr2, Ticam1, Ccl3, Cyr61, Ccr5, Cxcl16, Cxcl10, Il1a, Cx3cr1, Cebpd, Cd74, Cxcl12, Myd88, Il1b, Cd40, Icam1, S100a9, Il13, Ccl20, Lcn2, Gja5, Vcam1, Il10, Hif1a, Hp, Il6	14319, 19288, 21926, 17395, 14825, 20304, 16189, 54123, 16150, 12766, 12977, 12772, 14130, 20846, 319430, 20296, 20312, 20303, 12768, 12767, 16171, 15978, 12765, 24088, 106759, 20302, 16007, 12774, 66102, 15945, 16175, 13051, 12609, 16149, 20315, 17874, 16176, 21939, 15894, 20202, 16163, 20297, 16819, 14613, 22329, 16153, 15251, 15439, 16193
CD86	yes	12524	4.68995e-42	n/a	63	7.05099	227	Ptger4, Flt3l, Fas, Itgav, Mrc1, Relb, Nt5e, Tnf, Csf1r, Ccl5, Il4, Irak1, Irak3, Tlr9, Tnfrsf1b, Entpd1, Ccr2, Fcgr2b, Tlr3, Ly6a, Trem1, Cd38, Ccl4, Cd4, Ccr1, Ifng, Tlr2, Ticam1, Il15, Ccl3, Cd44, Ccr5, Cd47, Cd14, Cd28, Pdcd1lg2, Itgb2, Cxcl10, Itgax, Itgam, Cx3cr1, Cd274, Cd74, Myd88, Itga4, Cd40, Cd200, Icam1, Il18, Tbx21, Cd80, Il13, Tnfrsf18, Prkcb, Itga5, Tlr4, Sirpa, Il4ra, Pdcd1, Il10,…	19219, 14256, 14102, 16410, 17533, 19698, 23959, 21926, 12978, 20304, 16189, 16179, 73914, 81897, 21938, 12495, 12772, 14130, 142980, 110454, 58217, 12494, 20303, 12504, 12768, 15978, 24088, 106759, 16168, 20302, 12505, 12774, 16423, 12475, 12487, 58205, 16414, 15945, 16411, 16409, 13051, 60533, 16149, 17874, 16401, 21939, 17470, 15894, 16173, 57765, 12519, 16163, 21936, 18751, 16402, 21898, 1926…
MAPK14	yes	26416	5.66676e-42	n/a	79	11.9898	386	Akt2, Mapkapk2, Pfkfb3, Mapk8, Foxo3, Ncf1, Sesn2, Tnf, Akt1, Bax, Irak1, Elavl1, Irak3, Sgk1, Nox1, Ikbkb, Dusp1, Smad3, Bmp4, Stat1, Nfkb1, Ccl2, Nox4, Ddit3, Nfe2l2, Map3k5, Hspb2, Stat6, Map3k8, Gadd45a, Pik3r1, Adam17, Tlr2, Src, Prkce, Hmox1, Ptgs2, Mapk9, Rela, Map3k1, Ffar1, Nos2, Nfkbia, Jak2, Traf2, Prkcd, Smad2, Rac1, Cx3cr1, Rock2, Myd88, Il1b, Creb1, Cd40, Dusp4, Angptl2, Jun, Gsk3b,…	11652, 17164, 170768, 26419, 56484, 17969, 230784, 21926, 11651, 12028, 16179, 15568, 73914, 20393, 237038, 16150, 19252, 17127, 12159, 20846, 18033, 20296, 50490, 13198, 18024, 26408, 69253, 20852, 26410, 13197, 18708, 11491, 24088, 20779, 18754, 15368, 19225, 26420, 19697, 26401, 233081, 18126, 18035, 16452, 22030, 18753, 17126, 19353, 13051, 19878, 17874, 16176, 12912, 21939, 319520, 26360, 16…
TLR4	yes	21898	8.34414e-42	n/a	71	9.44274	304	Msr1, Mrc1, Mapk8, Nlrp3, Il18r1, Tnf, Nod2, Mir140, Cxcl1, Irak1, Irak3, Irf7, Nox1, Ikbkb, Tlr9, Fstl1, Irak4, Aoah, Cd86, Atf3, Tlr3, Nfkb1, Trem1, Il1r1, Ccl2, Cd36, Nox4, Bgn, Mir146, Slc11a1, Map3k5, Map3k8, Tlr2, Ticam1, Socs3, Hmgb1, P2rx4, Rela, Cd14, Ddx58, Nfkbia, Cxcl10, Itgax, Irf5, Itgam, Cd74, C5ar1, Myd88, Ly96, Il1b, Cd40, Chuk, Palm3, Il18, Tbx21, S100a9, Cd80, Mapk14, Irf3, Rip…	20288, 17533, 26419, 216799, 16182, 21926, 257632, 387158, 14825, 16179, 73914, 54123, 237038, 16150, 81897, 14314, 266632, 27052, 12524, 11910, 142980, 18033, 58217, 16177, 20296, 12491, 50490, 12111, 387164, 18173, 26408, 26410, 24088, 106759, 12702, 15289, 18438, 19697, 12475, 230073, 18035, 15945, 16411, 27056, 16409, 16149, 12273, 17874, 17087, 16176, 21939, 12675, 74337, 16173, 57765, 20202…
NLRP3	yes	216799	1.58871e-41	n/a	59	6.11914	197	Mir223, Smpd1, Ncf1, Clic4, Nod2, Cxcl1, Ptges, Irak1, Sqstm1, Irak3, Tlr9, Fstl1, Irak4, Casp4, Tlr3, Sall1, Nfkb1, Trem1, Mlkl, Il1r1, Dicer1, Nox4, Tnfrsf1a, Nfe2l2, P2rx7, Dnm1l, Atg7, Tlr2, Ticam1, Pycard, Xbp1, Hmgb1, P2rx4, Il33, Tnfaip3, Mavs, Ddx58, Il1a, Sirt3, Ctsb, Myd88, Ly96, Panx1, Il1b, Il18, Tbx21, Hdac6, Il22, S100a9, Atg5, Cybb, Ripk3, Tlr4, Sirt1, Ucp2, Traf6, Casp1, Casp8, Tx…	723814, 20597, 17969, 29876, 257632, 14825, 64292, 16179, 18412, 73914, 81897, 14314, 266632, 12363, 142980, 58198, 18033, 58217, 74568, 16177, 192119, 50490, 21937, 18024, 18439, 74006, 74244, 24088, 106759, 66824, 22433, 15289, 18438, 77125, 21929, 228607, 230073, 16175, 64384, 13030, 17874, 17087, 55991, 16176, 16173, 57765, 15185, 50929, 20202, 11793, 13058, 56532, 21898, 93759, 22228, 22034,…
CCL22	no	20299	2.33548e-41	n/a	58	5.90171	190	Mrc1, Relb, Tnf, Cxcl1, Ccl5, Il4, Irf7, Cxcr3, Tlr9, Ccr2, Cd86, Smad3, Tlr3, Rorc, Stat1, Ccl2, Cx3cl1, Ccl4, Tnfrsf1a, Ccr1, Cxcr4, Stat6, Il17a, Ifng, Cxcr2, Tlr2, Ticam1, Il15, Ccl3, Ccr5, Cd14, Il33, Cxcl16, Pdcd1lg2, Mavs, Cxcl10, Il1a, Itgax, Cd274, C5ar1, Cxcl12, Myd88, Mif, Il1b, Dpp4, Cd40, Chil1, Il18, Il22, Cd80, Il13, Ccl20, Tnfrsf18, Irf3, Il4ra, Il10, Ctla4, Il6	17533, 19698, 21926, 14825, 20304, 16189, 54123, 12766, 81897, 12772, 12524, 17127, 142980, 19885, 20846, 20296, 20312, 20303, 21937, 12768, 12767, 20852, 16171, 15978, 12765, 24088, 106759, 16168, 20302, 12774, 12475, 77125, 66102, 58205, 228607, 15945, 16175, 16411, 60533, 12273, 20315, 17874, 17319, 16176, 13482, 21939, 12654, 16173, 50929, 12519, 16163, 20297, 21936, 54131, 16190, 16153, 1247…
CXCL5	no	20311	3.15255e-41	n/a	66	8.10709	261	Ptger4, Mmp2, Egr1, Sele, Tnf, Mmp9, Cxcl1, Ccl5, Bdkrb1, Ikbkb, Cxcr3, Tlr9, Dusp1, Ccr2, Il17ra, Rorc, Il1r1, Ccl2, Cx3cl1, Ccl4, Vegfa, Ccr1, Cxcr4, Il17a, Ifng, Plaur, Il17c, Cxcr2, Hbegf, Tlr2, Socs3, Il15, Ccl3, Ptgs2, Cyr61, Ccr5, Thpo, Rela, Cd14, Il33, Sod2, Cxcl16, Cxcl10, Tfpi2, Il1a, Cxcl12, Myd88, Mif, Il1b, Ctgf, Gsk3b, Icam1, Chil1, Il18, Il22, S100a9, Il13, Ccl20, Mmp13, Il4ra, Lc…	19219, 17390, 13653, 20339, 21926, 17395, 14825, 20304, 12061, 16150, 12766, 81897, 19252, 12772, 16172, 19885, 16177, 20296, 20312, 20303, 22339, 12768, 12767, 16171, 15978, 18793, 234836, 12765, 15200, 24088, 12702, 16168, 20302, 19225, 16007, 12774, 21832, 19697, 12475, 77125, 20656, 66102, 15945, 21789, 16175, 20315, 17874, 17319, 16176, 14219, 56637, 15894, 12654, 16173, 50929, 20202, 16163,…
IRAK2	no	108960	6.7226e-41	n/a	45	3.13723	101	Fas, Relb, Tnfsf10, Tnf, Nod2, Akt1, Irak1, Irak3, Irf7, Ikbkb, Tlr9, Irak4, Adar, Tlr3, Stat1, Nfkb1, Il1r1, Mir146, Ddit3, Vhl, Tlr2, Nfkb2, Ticam1, Cd14, Map3k1, Tnfaip3, Ddx58, Nfkbia, Cxcl10, Il1a, Myd88, Ly96, Il1b, Jun, Icam1, Chuk, Ripk1, Mapk14, Tlr4, Irf8, Tirap, Il10, Traf6, Casp1, Il6	14102, 19698, 22035, 21926, 257632, 11651, 16179, 73914, 54123, 16150, 81897, 266632, 56417, 142980, 20846, 18033, 16177, 387164, 13198, 22346, 24088, 18034, 106759, 12475, 26401, 21929, 230073, 18035, 15945, 16175, 17874, 17087, 16176, 16476, 15894, 12675, 19766, 26416, 21898, 15900, 117149, 16153, 22034, 12362, 16193
IKBKB	yes	16150	8.74319e-41	n/a	69	9.13212	294	Plce1, Pfkfb3, Mapk8, Foxo3, Relb, Tnf, Akt1, Cxcl1, Irak1, Irf7, Tsc1, Sgk1, Irak4, Mtor, Nfkb1, Nme1, Il1r1, Tnfrsf1a, Cyld, Pdcd4, Map3k8, Gadd45a, Bcl2l1, Nfkb2, Ticam1, Socs3, Ptpn1, Ptgs2, Mapk9, Rela, Itgb5, Cd28, Tnfrsf21, Map3k1, Sod2, Tnfaip3, Mavs, Smad7, Ikbkg, Ddx58, Nfkbia, Traf2, Prkcd, Irf5, Myd88, Hdac1, Il1b, Scnn1a, Jun, Gsk3b, Jak1, Chuk, Ripk1, Bid, Mapk14, Cybb, Prkcb, Irf3,…	74055, 170768, 26419, 56484, 19698, 21926, 11651, 14825, 16179, 54123, 64930, 20393, 266632, 56717, 18033, 18102, 16177, 21937, 74256, 18569, 26410, 13197, 12048, 18034, 106759, 12702, 19246, 19225, 26420, 19697, 16419, 12487, 94185, 26401, 20656, 21929, 228607, 17131, 16151, 230073, 18035, 22030, 18753, 27056, 17874, 433759, 16176, 20276, 16476, 56637, 16451, 12675, 19766, 12122, 26416, 13058, 1…
FOXO3	yes	56484	6.63236e-40	n/a	77	12.0519	388	Akt2, Foxo1, Mir223, Mapk8, Tnfsf10, Sesn2, Akt1, Rictor, Mir34a, Sphk1, Irf7, Tsc1, Sgk1, Ikbkb, Mtor, Smad3, Atf3, Nox4, Sema3a, Cat, Nfe2l2, Map3k5, Cyld, Atg7, Gadd45a, Birc5, Bcl2l11, Pmaip1, Pik3r1, Socs3, Cyr61, Mapk9, Rela, Shc1, Kcnma1, Igf1r, Sod2, Clock, Fasl, Msra, Capn1, Smad2, Sirt3, Pten, Igf1, Cd74, Id1, Sod3, Gsk3b, Mapk14, Atg5, Ppargc1a, Pdk4, Nanog, Egln2, Txn1, Mir21a, Lcn2, …	11652, 56458, 723814, 26419, 22035, 230784, 11651, 78757, 723848, 20698, 54123, 64930, 20393, 16150, 56717, 17127, 11910, 50490, 20346, 12359, 18024, 26408, 74256, 74244, 13197, 11799, 12125, 58801, 18708, 12702, 16007, 26420, 19697, 20416, 16531, 16001, 20656, 12753, 14103, 110265, 12333, 17126, 64384, 19211, 16000, 16149, 15901, 20657, 56637, 26416, 11793, 19017, 27273, 71950, 112406, 22166, 38…
TRADD	no	71609	8.80511e-40	n/a	53	5.00092	161	Fas, Foxo1, Mapk8, Smpd1, Foxo3, Tnfsf10, Tnf, Rb1, Irak1, Irf7, Nox1, Ikbkb, Tnfrsf1b, Fstl1, Gpnmb, Tlr3, Stat1, Nfkb1, Tnfrsf1a, Map3k5, Bcl2l1, Pmaip1, Cftr, Pycard, Mapk9, Tnfrsf21, Tnfaip3, Mavs, Ikbkg, Ddx58, Nfkbia, Fasl, Jak2, Traf2, Irf1, Ngf, Casp2, Myd88, Cd40, Jun, Chuk, Bak1, Ripk1, Mapk14, Bcl2, Ripk3, Parp1, Casp9, Cflar, Tirap, Traf6, Casp1, Casp8	14102, 56458, 26419, 20597, 56484, 22035, 21926, 19645, 16179, 54123, 237038, 16150, 21938, 14314, 93695, 142980, 20846, 18033, 21937, 26408, 12048, 58801, 12638, 66824, 26420, 94185, 21929, 228607, 16151, 230073, 18035, 14103, 16452, 22030, 16362, 18049, 12366, 17874, 21939, 16476, 12675, 12018, 19766, 26416, 12043, 56532, 11545, 12371, 12633, 117149, 22034, 12362, 12370
RELA	yes	19697	9.74584e-40	n/a	77	12.114	390	Ptger4, Mapk8, Foxo3, Relb, Tnfsf10, Tnf, Cxcl1, Ccl5, Irak1, Nr3c1, Irf7, Ikbkb, Dusp1, Hes1, Atf3, Sp1, Tlr3, Stat1, Nfkb1, Ccl2, Tnfrsf1a, Plau, Mir146, Notch1, Pdcd4, Map3k8, Gadd45a, Bcl2l11, Bcl2l1, Pmaip1, Cxcr2, Ilk, Nfkb2, Mapk9, Cd28, Tnfrsf21, Il33, Sod2, Tnfaip3, Nos2, Smad7, Ikbkg, Ppard, Nfkbia, Kl, Cxcl10, Traf2, Prkcd, Irf1, Irf5, Myd88, Id1, Hdac1, Il1b, Cd40, Jun, Icam1, Stat3, …	19219, 26419, 56484, 19698, 22035, 21926, 14825, 20304, 16179, 14815, 54123, 16150, 19252, 15205, 11910, 20683, 142980, 20846, 18033, 20296, 21937, 18792, 387164, 18128, 18569, 26410, 13197, 12125, 12048, 58801, 12765, 16202, 18034, 26420, 12487, 94185, 77125, 20656, 21929, 18126, 17131, 16151, 19015, 18035, 16591, 15945, 22030, 18753, 16362, 27056, 17874, 15901, 433759, 16176, 21939, 16476, 1589…
TRAF6	yes	22034	1.01996e-39	n/a	75	11.4307	368	Akt2, Mapkapk2, Mapk8, Ppp1r15a, Nlrp3, Il18r1, Tnfsf10, Tnf, Nod2, Akt1, Park7, Irak1, Sqstm1, Smad6, Irak3, Irf7, Nox1, Ikbkb, Tlr9, Irak4, Casp4, Il17ra, Tlr3, Stat1, Nfkb1, Il1r1, Tnfrsf1a, Mir146, Map3k5, Cyld, Il17a, Map3k8, Tlr2, Nfkb2, Ticam1, Socs3, Mapk9, Rela, Cd14, Il33, Map3k1, Tnfaip3, Mavs, Prdx6, Ikbkg, Ddx58, Nfkbia, Fyb, Traf2, Rac1, Irf5, Casp2, Myd88, Ly96, Il1b, Ctgf, Cd40, J…	11652, 17164, 26419, 17872, 216799, 16182, 22035, 21926, 257632, 11651, 57320, 16179, 18412, 17130, 73914, 54123, 237038, 16150, 81897, 266632, 12363, 16172, 142980, 20846, 18033, 16177, 21937, 387164, 26408, 74256, 16171, 26410, 24088, 18034, 106759, 12702, 26420, 19697, 12475, 77125, 26401, 21929, 228607, 11758, 16151, 230073, 18035, 23880, 22030, 19353, 27056, 12366, 17874, 17087, 16176, 14219…
CHUK	yes	12675	1.15646e-39	n/a	64	7.95178	256	Foxo1, Mir223, Mapk8, Relb, Tnfsf10, Tnf, Akt1, Cxcl1, Ccl5, Rictor, Irak1, Sqstm1, Irak3, Irf7, Sgk1, Ikbkb, Tlr9, Irak4, Stat1, Nfkb1, Tnfrsf1a, Notch1, Il17a, Map3k8, Bcl2l1, Pik3r1, Nfkb2, Socs3, Hmgb1, Ptgs2, Mapk9, Rela, Cd28, Map3k1, Tnfaip3, Ikbkg, Nfkbia, Traf2, Prkcd, Irf1, Smad2, Irf5, Cxcl12, Myd88, Ly96, Il1b, Cd40, Jun, Spp1, Gsk3b, Stat3, Il22, Ripk1, Mapk14, Prkcb, Irf3, Cr1l, Tlr…	56458, 723814, 26419, 19698, 22035, 21926, 11651, 14825, 20304, 78757, 16179, 18412, 73914, 54123, 20393, 16150, 81897, 266632, 20846, 18033, 21937, 18128, 16171, 26410, 12048, 18708, 18034, 12702, 15289, 19225, 26420, 19697, 12487, 26401, 21929, 16151, 18035, 22030, 18753, 16362, 17126, 27056, 20315, 17874, 17087, 16176, 21939, 16476, 20750, 56637, 20848, 50929, 19766, 26416, 18751, 54131, 12946…
MAPK3	yes	26417	1.16663e-39	n/a	68	9.16318	295	Akt2, Mapkapk2, Egr1, Mapk8, Il6st, Egf, Fgf2, Ksr1, Mmp9, Akt1, Irak1, Sphk1, Agt, Dusp1, Csf1, Bdkrb2, Stat5a, Adora2a, Stat1, Nfkb1, Nox4, Map3k5, Map3k8, Plaur, Gadd45a, Bcl2l11, Hbegf, Pik3r1, Ilk, Src, Prkce, Mapk9, Shc1, Igf1r, Map3k1, Nfkbia, Jak2, Prkcd, Smad2, Nrg1, Ngf, Agtr2, Ptpn11, Ctgf, Creb1, Dusp4, Jun, Gsk3b, Stat3, Jak1, Mapk14, Cybb, Grk2, Egfr, S1pr1, S1pr2, Ntrk1, Sirpa, Fgf…	11652, 17164, 13653, 26419, 16195, 13645, 14173, 16706, 17395, 11651, 16179, 20698, 11606, 19252, 12977, 12062, 20850, 11540, 20846, 18033, 50490, 26408, 26410, 18793, 13197, 12125, 15200, 18708, 16202, 20779, 18754, 26420, 20416, 16001, 26401, 18035, 16452, 18753, 17126, 211323, 18049, 11609, 19247, 14219, 12912, 319520, 16476, 56637, 20848, 16451, 26416, 13058, 110355, 13649, 13609, 14739, 1821…
TICAM1	yes	106759	3.28066e-39	n/a	49	4.19332	135	Nlrp3, Relb, Il18r1, Cxcl1, Irak1, Irf7, Ikbkb, Tlr9, Irak4, Cd86, Tlr3, Alox12, Stat1, Nfkb1, Mlkl, Il1r1, Bgn, Map3k5, Hbegf, Tlr2, Nfkb2, Ptpn1, Cd14, Scd1, Mavs, Ddx58, Nfkbia, Cxcl10, Traf2, Cx3cr1, Arhgap15, Myd88, Ly96, Ptpn11, Palm3, Ripk1, Ccl20, Muc1, Irf3, Cblb, Ripk3, Tlr4, Sirpa, Ptafr, Tmem173, Tirap, Traf6, Casp1, Casp8	216799, 19698, 16182, 14825, 16179, 54123, 16150, 81897, 266632, 12524, 142980, 11684, 20846, 18033, 74568, 16177, 12111, 26408, 15200, 24088, 18034, 19246, 12475, 20249, 228607, 230073, 18035, 15945, 22030, 13051, 76117, 17874, 17087, 19247, 74337, 19766, 20297, 17829, 54131, 208650, 56532, 21898, 19261, 19204, 72512, 117149, 22034, 12362, 12370
NOX1	yes	237038	7.53908e-39	n/a	49	4.25544	137	Mapk8, Ncf1, Mmp9, Ccl5, Irak1, Elavl1, Agt, Smad3, Bmp4, Nos3, Nfkb1, Cd38, Nox4, Cat, Nfe2l2, Map3k5, Adam17, Tlr2, Src, Prkce, Hmox1, Ptgs2, Cd47, Thbs1, Sod2, Nqo1, Nos2, Traf2, Prkcd, Rac1, Cebpd, Myd88, Sod3, Gpx1, Il18, Mapk14, Cybb, Ppargc1a, Prkcb, Prkaa2, Txn1, Parp1, Tlr4, Sirt1, Vcam1, Ucp2, Traf6, Gper1, Pla2g6	26419, 17969, 17395, 20304, 16179, 15568, 11606, 17127, 12159, 18127, 18033, 12494, 50490, 12359, 18024, 26408, 11491, 24088, 20779, 18754, 15368, 19225, 16423, 21825, 20656, 18104, 18126, 22030, 18753, 19353, 12609, 17874, 20657, 14775, 16173, 26416, 13058, 19017, 18751, 108079, 22166, 11545, 21898, 93759, 22329, 22228, 22034, 76854, 53357
ITGAM	yes	16409	1.93174e-38	n/a	65	8.60407	277	Msr1, Flt3l, Mpo, Itgav, Mrc1, Ncf1, Sele, Nt5e, Csf1r, Cxcl1, Bdkrb1, Irak1, Cfb, Itga1, Ccr2, Fcgr2b, Cd86, Ly6a, Ccl2, Cd38, Cd4, Ccr1, C3, Plaur, Cxcr2, Hbegf, Tlr2, Ccl3, Cd44, Cd47, Cd14, Tyrobp, Mme, Itgb2, Tnfaip3, Itgax, Irf5, Cx3cr1, Lgals3, Cd274, Cd74, C5ar1, Cfd, Itga4, Cd40, Cd200, Icam1, Vtn, C3ar1, S100a9, Cd80, Cybb, Cr1l, Jam3, Itga5, Prex1, Selp, Ager, Tlr4, Sirpa, Il4ra, Vcam1…	20288, 14256, 17523, 16410, 17533, 17969, 20339, 23959, 12978, 14825, 12061, 16179, 14962, 109700, 12772, 14130, 12524, 110454, 20296, 12494, 12504, 12768, 12266, 18793, 12765, 15200, 24088, 20302, 12505, 16423, 12475, 22177, 17380, 16414, 21929, 16411, 27056, 13051, 16854, 60533, 16149, 12273, 11537, 16401, 21939, 17470, 15894, 22370, 12267, 20202, 12519, 13058, 12946, 83964, 16402, 277360, 2034…
AKT1	yes	11651	2.97716e-38	n/a	101	22.3954	721	Pik3cg, Akt2, Mapkapk2, Foxo1, Mertk, Pfkfb3, Cd2ap, Mapk8, Rock1, Foxo3, Rptor, Egf, Gga3, Mir489, Rictor, Park7, Sphk1, Tsc1, Sgk1, Ikbkb, Fstl1, Stat5a, Mtor, Smad3, Nos3, Nfkb1, Nox4, Erbb2, Nfe2l2, Notch1, Map3k5, Hspb2, Pdcd4, Birc5, Bcl2l11, Bcl2l1, Gas6, Pik3r1, Ilk, Src, Prkce, Hmox1, Ptpn1, Cyr61, Mapk9, Shc1, Igf1r, Cxcl16, Nfkbia, Jak2, Prkcd, Smad2, Nrg1, Rac1, Pten, Igf1, Trim72, Cx…	30955, 11652, 17164, 56458, 17289, 170768, 12488, 26419, 19877, 56484, 74370, 13645, 260302, 723877, 78757, 57320, 20698, 64930, 20393, 16150, 14314, 20850, 56717, 17127, 18127, 18033, 50490, 13866, 18024, 18128, 26408, 69253, 18569, 11799, 12125, 12048, 14456, 18708, 16202, 20779, 18754, 15368, 19246, 16007, 26420, 20416, 16001, 66102, 18035, 16452, 18753, 17126, 211323, 19353, 19211, 16000, 434…
CCL5	yes	20304	6.20545e-38	n/a	64	8.44877	272	Mrc1, Relb, Sele, Tnf, Cxcl1, Il4, Sphk1, Irf7, Nox1, Cxcr3, Tnfrsf1b, Csf1, Ccr2, Cd86, Tlr3, Irf9, Stat1, Nfkb1, Il1r1, Ccl2, Cx3cl1, Ccl4, Tnfrsf1a, Ccr1, Cxcr4, Il17a, Ifng, Cxcr2, Tlr2, Il15, Ccl3, Ccr5, Rela, Cxcl16, Tnfaip3, Ddx58, Tnfrsf12a, Cxcl10, Irf1, Il1a, Itgax, Cx3cr1, Cxcl12, Myd88, Mif, Il1b, Itga4, Dpp4, Cd40, Icam1, Chuk, Il18, Tbx21, Cd80, Ackr3, Il13, Ccl20, Irf3, Mmp13, Selp…	17533, 19698, 20339, 21926, 14825, 16189, 20698, 54123, 237038, 12766, 21938, 12977, 12772, 12524, 142980, 16391, 20846, 18033, 16177, 20296, 20312, 20303, 21937, 12768, 12767, 16171, 15978, 12765, 24088, 16168, 20302, 12774, 19697, 66102, 21929, 230073, 27279, 15945, 16362, 16175, 16411, 13051, 20315, 17874, 17319, 16176, 16401, 13482, 21939, 15894, 12675, 16173, 57765, 12519, 12778, 16163, 2029…
CD69	no	12515	7.53948e-38	n/a	63	8.16921	263	Flt3l, Lgals1, Fas, Itgav, Egr1, Relb, Nt5e, Tnfsf10, Alox5, Il4, Cxcr3, Tlr9, Tnfrsf1b, Entpd1, Itga1, Stat5a, Lcp2, Ccr2, Fcgr2b, Cd86, Ly6a, Lrp2, Cd38, Ccl4, Cd4, Ccr1, Cxcr4, Il17a, Ifng, Cxcr2, Tlr2, Il15, Cd44, Ccr5, Cd47, Cd14, Cd28, Itgb2, Tnfaip3, Fasl, Itgax, Itgam, Cx3cr1, Cd274, F3, Itga4, Dpp4, Cd40, Icam1, Il18, S100a9, Cd226, Cd80, Il13, Tnfrsf18, Itga5, S1pr1, Selp, Pdcd1, Havcr2…	14256, 16852, 14102, 16410, 13653, 19698, 23959, 22035, 11689, 16189, 12766, 81897, 21938, 12495, 109700, 20850, 16822, 12772, 14130, 12524, 110454, 14725, 12494, 20303, 12504, 12768, 12767, 16171, 15978, 12765, 24088, 16168, 12505, 12774, 16423, 12475, 12487, 16414, 21929, 14103, 16411, 16409, 13051, 60533, 14066, 16401, 13482, 21939, 15894, 16173, 20202, 225825, 12519, 16163, 21936, 16402, 1360…
IL18	yes	16173	1.1058e-37	n/a	56	6.21233	200	Rae1, Crp, Nlrp3, Il18r1, Tnf, Cxcl1, Ccl5, Il4, Irak1, Nox1, Tnfrsf1b, Irak4, Casp4, Ctss, Cd86, Il1r1, Ccl2, Cx3cl1, Ccl4, P2rx7, Stat6, Il17a, Ifng, Pycard, Hmgb1, Il15, Ccl3, P2rx4, Il33, Cxcl16, Tnfrsf12a, Fasl, Cxcl10, Irf1, Il1a, Myd88, Mif, Il1b, Cd40, Icam1, Chil1, Tbx21, Havcr1, Il22, Il13, Ccl20, Tlr4, Tnfsf12, Sigirr, Irf8, Tirap, Il10, Traf6, Mep1b, Casp1, Il6	66679, 12944, 216799, 16182, 21926, 14825, 20304, 16189, 16179, 237038, 21938, 266632, 12363, 13040, 12524, 16177, 20296, 20312, 20303, 18439, 20852, 16171, 15978, 66824, 15289, 16168, 20302, 18438, 77125, 66102, 27279, 14103, 15945, 16362, 16175, 17874, 17319, 16176, 21939, 15894, 12654, 57765, 171283, 50929, 16163, 20297, 21898, 21944, 24058, 15900, 117149, 16153, 22034, 17288, 12362, 16193
CD163	no	93671	1.19915e-37	n/a	59	7.05099	227	Msr1, Mertk, Mpo, Mrc1, Nt5e, Csf1r, Postn, Csf1, Ccr2, Fcgr2b, Cd86, Hspg2, Pdgfb, Stat1, Trem1, Ccl2, Cd38, Cd4, Ccr1, Cxcr4, Slc11a1, Fabp4, Adam17, Tlr2, Hmox1, Ccr5, Cd47, Cd14, Mme, Pdcd1lg2, Nos2, Tnfrsf12a, Cxcl10, Itgax, Irf5, Itgam, Cx3cr1, Lgals3, Cd274, C5ar1, Cxcl12, Itga4, Cd40, Tbx21, S100a9, Cd80, Ackr3, Il13, Tlr4, Sirpa, Il4ra, Tnfsf12, Plin2, S100a8, Pdcd1, Klf4, Il10, Hp, Il6	20288, 17289, 17523, 17533, 23959, 12978, 50706, 12977, 12772, 14130, 12524, 15530, 18591, 20846, 58217, 20296, 12494, 12504, 12768, 12767, 18173, 11770, 11491, 24088, 15368, 12774, 16423, 12475, 17380, 58205, 18126, 27279, 15945, 16411, 27056, 16409, 13051, 16854, 60533, 12273, 20315, 16401, 21939, 57765, 20202, 12519, 12778, 16163, 21898, 19261, 16190, 21944, 11520, 20201, 18566, 16600, 16153, …
MAP2K1	no	26395	1.74963e-37	n/a	67	9.53592	307	Pik3cg, Akt2, Mapkapk2, Egr1, Mapk8, Rock1, Egf, Fgf2, Ksr1, Mmp9, Akt1, Mmp14, Braf, Elavl1, Nox1, Ikbkb, Postn, Dusp1, Ntn1, Mtor, Smad3, F2rl1, Sp1, Stat1, Nfkb1, Plau, Map3k5, Map3k8, Plaur, Bcl2l11, Pik3r1, Adam17, Socs3, Src, Nr1h2, Mapk9, Rela, Shc1, Map3k1, Fgfr2, Jak2, Prkcd, Smad2, Rac1, Ptpn11, Creb1, Dusp4, Jun, Gsk3b, Chil1, Stat3, Jak1, Chuk, Mapk14, Pin1, Egfr, Ntrk1, Fgfr1, Mapk3,…	30955, 11652, 17164, 13653, 26419, 19877, 13645, 14173, 16706, 17395, 11651, 17387, 109880, 15568, 237038, 16150, 50706, 19252, 18208, 56717, 17127, 14063, 20683, 20846, 18033, 18792, 26408, 26410, 18793, 12125, 18708, 11491, 12702, 20779, 22260, 26420, 19697, 20416, 26401, 14183, 16452, 18753, 17126, 19353, 19247, 12912, 319520, 16476, 56637, 12654, 20848, 16451, 12675, 26416, 23988, 13649, 1821…
TNF	yes	21926	1.31208e-36	n/a	63	8.54195	275	Mapkapk2, Mpo, Mrc1, Mapk8, Relb, Sele, Tnfsf10, Cxcl1, Ccl5, Il4, Irak1, Irak3, Ikbkb, Tnfrsf1b, Cd86, Nfkb1, Mlkl, Il1r1, Ccl2, Cx3cl1, Ccl4, Tnfrsf1a, Map3k5, Il17a, Map3k8, Ifng, Il17c, Adam17, Tlr2, Hmgb1, Il15, Ccl3, Rela, Cd14, Tnfaip3, Nos2, Ikbkg, Tnfrsf12a, Nfkbia, Fasl, Cxcl10, Traf2, Il1a, Myd88, Il1b, Cd40, Icam1, Chuk, Il18, Il22, Ripk1, Cd80, Mapk14, Il13, Ccl20, Ripk3, Tlr4, Tnfsf…	17164, 17523, 17533, 26419, 19698, 20339, 22035, 14825, 20304, 16189, 16179, 73914, 16150, 21938, 12524, 18033, 74568, 16177, 20296, 20312, 20303, 21937, 26408, 16171, 26410, 15978, 234836, 11491, 24088, 15289, 16168, 20302, 19697, 12475, 21929, 18126, 16151, 27279, 18035, 14103, 15945, 22030, 16175, 17874, 16176, 21939, 15894, 12675, 16173, 50929, 19766, 12519, 26416, 16163, 20297, 56532, 21898,…
CCL3	yes	20302	1.50213e-36	n/a	57	6.77144	218	Fth1, Mapkapk2, Flt3l, Mrc1, Relb, Tnf, Cxcl1, Ccl5, Il4, Irf7, Cxcr3, Ccr2, Cd86, Tlr3, Il1r1, Ccl2, Cx3cl1, Ccl4, Ccr1, Cxcr4, Il17a, Ifng, Cxcr2, Socs3, Il15, Ccr5, Thpo, Cd14, Il33, Cxcl16, Dkk1, Cxcl10, Il1a, Itgax, Itgam, Cx3cr1, F3, Cxcl12, Mif, Angpt2, Il1b, Itga4, Cd40, Icam1, Il18, Il22, S100a9, Cd80, Sost, Il13, Ccl20, Mmp13, Fn1, Vcam1, Il10, Kitl, Il6	14319, 17164, 14256, 17533, 19698, 21926, 14825, 20304, 16189, 54123, 12766, 12772, 12524, 142980, 16177, 20296, 20312, 20303, 12768, 12767, 16171, 15978, 12765, 12702, 16168, 12774, 21832, 12475, 77125, 66102, 13380, 15945, 16175, 16411, 16409, 13051, 14066, 20315, 17319, 11601, 16176, 16401, 21939, 15894, 16173, 50929, 20202, 12519, 74499, 16163, 20297, 17386, 14268, 22329, 16153, 17311, 16193
CD80	yes	12519	1.68679e-36	n/a	59	7.36161	237	Angptl4, Fas, Itgav, Mrc1, Relb, Nt5e, Tnf, Csf1r, Ccl5, Il4, Irak3, Irf7, Cxcr3, Tlr9, Tnfrsf1b, Ccr2, Fcgr2b, Cd86, Tlr3, Ly6a, Cd38, Ccl4, Tnfrsf1a, Cd4, Ccr1, Ifng, Tlr2, Il15, Ccl3, Cd44, Ccr5, Cd14, Cd28, Il33, Pdcd1lg2, Fasl, Cxcl10, Itgax, Itgam, Cx3cr1, Cd274, C5ar1, Myd88, Itga4, Cd40, Cd200, Icam1, Il13, Tnfrsf18, Itga5, Tlr4, Sirpa, Il4ra, Pdcd1, Il10, Ctla4, Alox5ap, Itgb1, Il6	57875, 14102, 16410, 17533, 19698, 23959, 21926, 12978, 20304, 16189, 73914, 54123, 12766, 81897, 21938, 12772, 14130, 12524, 142980, 110454, 12494, 20303, 21937, 12504, 12768, 15978, 24088, 16168, 20302, 12505, 12774, 12475, 12487, 77125, 58205, 14103, 15945, 16411, 16409, 13051, 60533, 12273, 17874, 16401, 21939, 17470, 15894, 16163, 21936, 16402, 21898, 19261, 16190, 18566, 16153, 12477, 11690…
IRAK1	yes	16179	3.62611e-36	n/a	59	7.45479	240	Mir223, Mapk8, Nlrp3, Il18r1, Vasp, Tnf, Nod2, Irak3, Irf7, Nox1, Ikbkb, Tlr9, Irak4, Cd86, Tlr3, Stat1, Nfkb1, Il1r1, Tnfrsf1a, Mir146, Tlr2, Nfkb2, Ticam1, Prkce, Mapk9, Rela, Cd14, Il33, Tnfaip3, Ikbkg, Ddx58, Nfkbia, Cxcl10, Traf2, Prkcd, Irf1, Il1a, Irf5, Itgam, Cebpd, Myd88, Ly96, Il1b, Jun, Chuk, Il18, Cd226, Mapk14, Pin1, Irf3, Tlr4, Lcn2, Mapk3, Sigirr, Vcam1, Tirap, Alox5ap, Traf6, Casp1	723814, 26419, 216799, 16182, 22323, 21926, 257632, 73914, 54123, 237038, 16150, 81897, 266632, 12524, 142980, 20846, 18033, 16177, 21937, 387164, 24088, 18034, 106759, 18754, 26420, 19697, 12475, 77125, 21929, 16151, 230073, 18035, 15945, 22030, 18753, 16362, 16175, 27056, 16409, 12609, 17874, 17087, 16176, 16476, 12675, 16173, 225825, 26416, 23988, 54131, 21898, 16819, 26417, 24058, 22329, 1171…
ITGB1	yes	16412	6.28163e-36	n/a	69	10.7473	346	Fas, Mir223, Itgav, Mrc1, Foxo3, Il6st, Sele, Nt5e, Mmp14, Cxcr3, Postn, Entpd1, Itga1, Fcgr2b, Cd86, Pdgfb, Itgb6, Ly6a, Alox12, Cd38, Gga1, Cd36, Cd4, Cxcr4, Atg7, Plaur, Fcgr4, Ilk, Cyr61, Cd44, Pml, Cd47, Cd14, Itgb5, Cd28, Mme, Thbs1, Itgb2, Rad9a, Mir29a, Itgax, Itgam, Cx3cr1, Cd274, C5ar1, Cxcl12, Tek, Tgm2, Ctgf, Itga4, Dpp4, Cd40, Cd200, Spp1, Icam1, Vtn, Cd80, Pou5f1, Nanog, Itga5, Selp…	14102, 723814, 16410, 17533, 56484, 16195, 20339, 23959, 17387, 12766, 50706, 12495, 109700, 14130, 12524, 18591, 16420, 110454, 11684, 12494, 106039, 12491, 12504, 12767, 74244, 18793, 246256, 16202, 16007, 12505, 18854, 16423, 12475, 16419, 12487, 17380, 21825, 16414, 19367, 387222, 16411, 16409, 13051, 60533, 12273, 20315, 21687, 21817, 14219, 16401, 13482, 21939, 17470, 20750, 15894, 22370, 1…
NFKB1	yes	18033	1.01488e-35	n/a	90	19.0097	612	Mapk8, Nlrp3, Relb, Tnfsf10, Tnf, Nod2, Mmp9, Akt1, Cxcl1, Ccl5, Irak1, Sqstm1, Irak3, Irf7, Nox1, Ikbkb, Tlr9, Tnfrsf1b, Irak4, Atf3, Sp1, Tlr3, Stat1, Il1r1, Ccl2, Cx3cl1, Nox4, Tnfrsf1a, Mir146, Nfe2l2, Cyld, Pdcd4, Stat6, Map3k8, Bcl2l1, Pik3r1, Tlr2, Nfkb2, Ticam1, Pycard, Hmgb1, Hmox1, Ptgs2, Mapk9, Rela, Tnfrsf21, Map3k1, Tnfaip3, Mavs, Nos2, Smad7, Ikbkg, Ddx58, Tnfrsf12a, Nfkbia, Fyb, Tr…	26419, 216799, 19698, 22035, 21926, 257632, 17395, 11651, 14825, 20304, 16179, 18412, 73914, 54123, 237038, 16150, 81897, 21938, 266632, 11910, 20683, 142980, 20846, 16177, 20296, 20312, 50490, 21937, 387164, 18024, 74256, 18569, 20852, 26410, 12048, 18708, 24088, 18034, 106759, 66824, 15289, 15368, 19225, 26420, 19697, 94185, 26401, 21929, 228607, 18126, 17131, 16151, 230073, 27279, 18035, 23880…
IL6	yes	16193	1.79653e-35	n/a	56	6.77144	218	Crp, Flt3l, Mpo, Mrc1, Ptx3, Il6st, Sele, Tnf, Cxcl1, Ccl5, Il4, Nampt, Tnfrsf1b, Cd86, Il17ra, Tlr3, Rorc, Nfkb1, Il1r1, Ccl2, Cx3cl1, Ccl4, Tnfrsf1a, Il17a, Ifng, Il17c, Tlr2, Socs3, Hmgb1, Il15, Ccl3, Ptgs2, Thpo, Cd14, Il33, Nos2, Cxcl10, Il1a, Cebpd, Myd88, Il1b, Icam1, Stat3, Jak1, Il18, Il22, Cd80, Il13, Ccl20, Mmp13, Tlr4, Cntf, Vcam1, Il10, Kitl, Hp	12944, 14256, 17523, 17533, 19288, 16195, 20339, 21926, 14825, 20304, 16189, 59027, 21938, 12524, 16172, 142980, 19885, 18033, 16177, 20296, 20312, 20303, 21937, 16171, 15978, 234836, 24088, 12702, 15289, 16168, 20302, 19225, 21832, 12475, 77125, 18126, 15945, 16175, 12609, 17874, 16176, 15894, 20848, 16451, 16173, 50929, 12519, 16163, 20297, 17386, 21898, 12803, 22329, 16153, 17311, 15439
CCL17	no	20295	2.42047e-35	n/a	51	5.43579	175	Mrc1, Sele, Tnf, Cxcl1, Ccl5, Il4, Cxcr3, Ctss, Ccr2, Fcgr2b, Cd86, Stat1, Ccl2, Cx3cl1, Ccl4, Ccr1, Cxcr4, Stat6, Il17a, Ifng, Il15, Ccl3, Hmox1, Ccr5, Il33, Ffar1, Cxcl16, Pdcd1lg2, Cxcl10, Rtn4, Il1a, Cd274, Gsn, Cxcl12, Mif, Il1b, Cd40, Icam1, Il18, Il22, Cd80, Il13, Ccl20, Tnfrsf18, Il4ra, Ptafr, Vcam1, Il10, Rhoa, Kitl, Il6	17533, 20339, 21926, 14825, 20304, 16189, 12766, 13040, 12772, 14130, 12524, 20846, 20296, 20312, 20303, 12768, 12767, 20852, 16171, 15978, 16168, 20302, 15368, 12774, 77125, 233081, 66102, 58205, 15945, 68585, 16175, 60533, 227753, 20315, 17319, 16176, 21939, 15894, 16173, 50929, 12519, 16163, 20297, 21936, 16190, 19204, 22329, 16153, 11848, 17311, 16193
TNFRSF1A	yes	21937	5.42089e-35	n/a	59	7.79647	251	Grn, Fas, Mapk8, Nlrp3, Smpd1, Relb, Il6st, Il18r1, Sele, Tnfsf10, Tnf, Nod2, Ccl5, Irak1, Ikbkb, Tnfrsf1b, Fcgr2b, Nfkb1, Opa1, Il1r1, Serpine1, Map3k5, Cyld, Map3k8, Adam17, Tlr2, Mapk9, Rela, Cd28, Tnfrsf21, Tnfaip3, Ikbkg, Tnfrsf12a, Nfkbia, Fasl, Mir29a, Traf2, Cd40, Icam1, Chuk, Bak1, Ripk1, Bid, Cd80, Tnfrsf18, Ripk3, Il4ra, Tnfsf12, Adam10, Apex1, Vcam1, Cflar, Irf8, Il10, Ctla4, Traf6, C…	14824, 14102, 26419, 216799, 20597, 19698, 16195, 16182, 20339, 22035, 21926, 257632, 20304, 16179, 16150, 21938, 14130, 18033, 74143, 16177, 18787, 26408, 74256, 26410, 11491, 24088, 26420, 19697, 12487, 94185, 21929, 16151, 27279, 18035, 14103, 387222, 22030, 21939, 15894, 12675, 12018, 19766, 12122, 12519, 21936, 56532, 16190, 21944, 11487, 11792, 22329, 12633, 15900, 16153, 12477, 22034, 1236…
STAT1	yes	20846	5.45061e-35	n/a	74	12.9216	416	Mapkapk2, Mertk, Mapk8, Il6st, Tnfsf10, Ccl5, Irak1, Cfb, Irf7, Cxcr3, Dusp1, Irak4, Stat5a, Smad3, Adar, Il17ra, Atf3, Sp1, Tlr3, Rorc, Ly6a, Irf9, Nfkb1, Cd36, Mir146, Stat6, Il17a, Ifng, Bcl2l11, Nfkb2, Ticam1, Socs3, Nr1h2, Pml, Rela, Shc1, Hdac4, Nos2, Smad7, Ikbkg, Ddx58, Nfkbia, Cxcl10, Jak2, Prkcd, Irf1, Smad2, Irf5, Cd274, Nr1h3, Myd88, Hdac1, Ly96, Ptpn11, Creb1, Cd40, Jun, Icam1, Stat3…	17164, 17289, 26419, 16195, 22035, 20304, 16179, 14962, 54123, 12766, 19252, 266632, 20850, 17127, 56417, 16172, 11910, 20683, 142980, 19885, 110454, 16391, 18033, 12491, 387164, 20852, 16171, 15978, 12125, 18034, 106759, 12702, 22260, 18854, 19697, 20416, 208727, 18126, 17131, 16151, 230073, 18035, 15945, 16452, 18753, 16362, 17126, 27056, 60533, 22259, 17874, 433759, 17087, 19247, 12912, 21939,…
IFNGR1	no	15979	7.60769e-35	n/a	48	4.78349	154	Fas, Mrc1, Il6st, Il18r1, Csf1r, Ccl5, Il4, Irf7, Cxcr3, Tlr9, Tnfrsf1b, Csf1, Il17ra, Atf3, Tlr3, Alox12, Stat1, Il1r1, Cd38, Tnfrsf1a, Cxcr4, Slc11a1, Stat6, Ifng, Il17c, Tlr2, Il15, Cd14, Tnfrsf21, Ikbkg, Jak2, Irf1, Il1a, Itgax, Cd74, Ly96, Cd40, Icam1, Jak1, Il18, Tbx21, Cybb, Tlr4, Il4ra, Irf8, Tirap, Il10, Fyn	14102, 17533, 16195, 16182, 12978, 20304, 16189, 54123, 12766, 81897, 21938, 12977, 16172, 11910, 142980, 11684, 20846, 16177, 12494, 21937, 12767, 18173, 20852, 15978, 234836, 24088, 16168, 12475, 94185, 16151, 16452, 16362, 16175, 16411, 16149, 17087, 21939, 15894, 16451, 16173, 57765, 13058, 21898, 16190, 15900, 117149, 16153, 14360
CASP1	yes	12362	9.92813e-35	n/a	54	6.3987	206	Fas, Nlrp3, Smpd1, Il18r1, Ehmt2, Nod2, Irak1, Sqstm1, Ikbkb, Irak4, Casp4, Ctss, Tlr3, Stat1, Nfkb1, Mlkl, Il1r1, Tnfrsf1a, P2rx7, Bcl2l1, Tlr2, Nfkb2, Ticam1, Pycard, Hmgb1, Il33, Mavs, Ddx58, Fasl, Capn1, Irf1, Il1a, Casp2, Ctsb, Myd88, Ly96, Panx1, Il1b, Il18, Ripk1, Cybb, Bcl2, Ripk3, Parp1, Tlr4, Casp9, Cflar, Irf8, Tirap, Traf6, Mep1b, Casp8, Pla2g6, Txnip	14102, 216799, 20597, 16182, 110147, 257632, 16179, 18412, 16150, 266632, 12363, 13040, 142980, 20846, 18033, 74568, 16177, 21937, 18439, 12048, 24088, 18034, 106759, 66824, 15289, 77125, 228607, 230073, 14103, 12333, 16362, 16175, 12366, 13030, 17874, 17087, 55991, 16176, 16173, 19766, 13058, 12043, 56532, 11545, 21898, 12371, 12633, 15900, 117149, 22034, 17288, 12370, 53357, 56338
CXCL11	no	56066	1.87732e-34	n/a	56	7.05099	227	Mrc1, Tnfsf10, Tnf, Cxcl1, Ccl5, Park7, Ptger3, Cfb, Irf7, Ikbkb, Cxcr3, Gpnmb, Ccr2, Hmox2, Tlr3, Irf9, Stat1, Ccl2, Cx3cl1, Ccl4, Ccr1, Cxcr4, Il17a, Ifng, Il17c, Fcgr4, Cxcr2, Tlr2, Il15, Ccl3, Ccr5, Cxcl16, Ddx58, Cxcl10, Capn1, Irf1, Il1a, Cx3cr1, Cxcl12, Mif, Il1b, Itga4, Dpp4, Icam1, Il18, Il22, Ackr3, Il13, Ccl20, Ppara, Irf3, Itga5, Vcam1, Il10, Il6, Pparg	17533, 22035, 21926, 14825, 20304, 57320, 19218, 14962, 54123, 16150, 12766, 93695, 12772, 15369, 142980, 16391, 20846, 20296, 20312, 20303, 12768, 12767, 16171, 15978, 234836, 246256, 12765, 24088, 16168, 20302, 12774, 66102, 230073, 15945, 12333, 16362, 16175, 13051, 20315, 17319, 16176, 16401, 13482, 15894, 16173, 50929, 12778, 16163, 20297, 19013, 54131, 16402, 22329, 16153, 16193, 19016
CD40LG	no	21947	2.09447e-34	n/a	55	6.77144	218	Crp, Flt3l, Fas, Mpo, Itgav, Relb, Sele, Tnf, F2r, Cxcl1, Ccl5, Il4, Ptgis, Tlr9, Tnfrsf1b, Ccr2, Fcgr2b, Cd86, Tfeb, Ccl2, Cx3cl1, Cd38, Ccl4, Tnfrsf1a, Cd4, C3, Ifng, Nfkb2, Il15, Ccl3, Cd28, Pdcd1lg2, Ikbkg, Fasl, Traf2, Itgax, Itgam, Cd274, Id3, Cd40, Dusp4, Icam1, Il18, Tbx21, Cd80, Il13, Ccl20, Tnfrsf18, Selp, Il4ra, Vcam1, Pdcd1, Il10, Ctla4, Traf6	12944, 14256, 14102, 17523, 16410, 19698, 20339, 21926, 14062, 14825, 20304, 16189, 19223, 81897, 21938, 12772, 14130, 12524, 21425, 20296, 20312, 12494, 20303, 21937, 12504, 12266, 15978, 18034, 16168, 20302, 12487, 58205, 16151, 14103, 22030, 16411, 16409, 60533, 15903, 21939, 319520, 15894, 16173, 57765, 12519, 16163, 20297, 21936, 20344, 16190, 22329, 18566, 16153, 12477, 22034
MAP3K7	no	26409	2.19503e-34	n/a	58	7.67222	247	Mapkapk2, Mapk8, Ppp1r15a, Tnfsf10, Tnf, Nod2, Irak1, Sqstm1, Smad6, Ikbkb, Irak4, Csf1, Gdf15, Smad3, Il17ra, Tlr3, Nfkb1, Tnfrsf1a, Nfe2l2, Map3k5, Cyld, Map3k8, Nfkb2, Socs3, Mapk9, Rela, Map3k1, Tgfb1, Tnfaip3, Smad7, Ikbkg, Ddx58, Nfkbia, Fyb, Traf2, Smad2, Rac1, Myd88, Il1b, Ctgf, Cd40, Jun, Chuk, Ripk1, Mapk14, Prkcb, Irf3, Ripk3, Tlr4, Tnfsf12, Prkaa1, Mapk3, Gsta1, Irf8, Ppp2ca, Tirap, T…	17164, 26419, 17872, 22035, 21926, 257632, 16179, 18412, 17130, 16150, 266632, 12977, 23886, 17127, 16172, 142980, 18033, 21937, 18024, 26408, 74256, 26410, 18034, 12702, 26420, 19697, 26401, 21803, 21929, 17131, 16151, 230073, 18035, 23880, 22030, 17126, 19353, 17874, 16176, 14219, 21939, 16476, 12675, 19766, 26416, 18751, 54131, 56532, 21898, 21944, 105787, 26417, 14857, 15900, 19052, 117149, 2…
ITGAX	yes	16411	2.65495e-34	n/a	57	7.39267	238	Flt3l, Itgav, Mrc1, Il6st, Sele, Nt5e, Sftpd, Csf1r, Cxcl1, Ccl5, Cxcr3, Tnfrsf1b, Csf1, Itga1, Ccr2, Fcgr2b, Cd86, Sp1, Ccl2, Cd38, Cd4, Map3k8, Plaur, Hbegf, Tlr2, Ccl3, Cd44, Ccr5, Cd47, Cd14, Cd28, Mme, Pdcd1lg2, Itgb2, Irf5, Itgam, Cx3cr1, Lgals3, Cd274, C5ar1, Myd88, Itga4, Cd40, Cd200, Icam1, C3ar1, Cd80, Prkcb, Jam3, Itga5, Ripk3, Selp, Tlr4, Il4ra, Vcam1, Alox5ap, Itgb1	14256, 16410, 17533, 16195, 20339, 23959, 20390, 12978, 14825, 20304, 12766, 21938, 12977, 109700, 12772, 14130, 12524, 20683, 20296, 12494, 12504, 26410, 18793, 15200, 24088, 20302, 12505, 12774, 16423, 12475, 12487, 17380, 58205, 16414, 27056, 16409, 13051, 16854, 60533, 12273, 17874, 16401, 21939, 17470, 15894, 12267, 12519, 18751, 83964, 16402, 56532, 20344, 21898, 16190, 22329, 11690, 16412
TNFRSF1B	yes	21938	3.32875e-34	n/a	50	5.43579	175	Grn, Crp, Fas, Mapk8, Rock1, Il6st, Il18r1, Sele, Tnf, Nod2, Ccl5, Ntn1, Fcgr2b, Cd86, Il17ra, Ly6a, Nfkb1, Il1r1, Ccl2, Tnfrsf1a, Serpine1, Fcgr4, Adam17, Cd14, Cd28, Tnfrsf21, Pdcd1lg2, Fasl, Cxcl10, Traf2, Il1a, Itgax, Casp2, Il1b, Cd40, Icam1, Il18, Bak1, Cd80, Cybb, Tnfrsf18, Ntrk1, Il4ra, Casp9, Vcam1, Il10, Ctla4, Hp, Il6, Casp8	14824, 12944, 14102, 26419, 19877, 16195, 16182, 20339, 21926, 257632, 20304, 18208, 14130, 12524, 16172, 110454, 18033, 16177, 20296, 21937, 18787, 246256, 11491, 12475, 12487, 94185, 58205, 14103, 15945, 22030, 16175, 16411, 12366, 16176, 21939, 15894, 16173, 12018, 12519, 13058, 21936, 18211, 16190, 12371, 22329, 16153, 12477, 15439, 16193, 12370
IL1R2	no	16178	4.46557e-34	n/a	58	7.76541	250	Msr1, Pik3cg, Il18r1, Tnf, Cxcl1, Ccl5, Rora, Irak3, Ctss, Ccr2, Cd86, Stat1, Il1r1, Cx3cl1, Ccl4, Tnfrsf1a, Serpine1, Ccr1, Cxcr4, Slc11a1, Il17a, Cxcr2, Hbegf, Tlr2, Nfkb2, Socs3, Il15, Ccl3, Ccr5, Cd14, Pdcd1lg2, Nfkbia, Cxcl10, Jak2, Traf2, Il1a, Irf5, Prkab1, Tgfbr3, Mif, Il1b, Itga4, Dpp4, Cd40, Il18, Tbx21, Il13, Pdk4, Grin1, Tlr4, Slc6a6, Fn1, Adam10, Pdcd1, Il10, Alox5ap, Casp1, Il6	20288, 30955, 16182, 21926, 14825, 20304, 19883, 73914, 13040, 12772, 12524, 20846, 16177, 20312, 20303, 21937, 18787, 12768, 12767, 18173, 16171, 12765, 15200, 24088, 18034, 12702, 16168, 20302, 12774, 12475, 58205, 18035, 15945, 16452, 22030, 16175, 27056, 19079, 21814, 17319, 16176, 16401, 13482, 21939, 16173, 57765, 16163, 27273, 14810, 21898, 21366, 14268, 11487, 18566, 16153, 11690, 12362, …
SIRT1	yes	93759	7.88626e-34	n/a	67	10.8405	349	Akt2, Nmnat1, Foxo1, Mfn2, Ppp1r15a, Nlrp3, Foxo3, Relb, Mllt3, Bax, Mir34a, Elavl1, Nampt, Rora, Trp53, Nox1, Atp6ap2, Hes1, Mtor, Nos3, Irf9, Nfkb1, Ddah2, Nfe2l2, Atg7, Pmaip1, Hmgb1, Nr1h2, Mir204, Ptpn1, Cyr61, Mapk9, Rela, Shc1, Hdac4, Sod2, Clock, Nr1h4, Ppard, Kl, Sirt3, Nr1h3, Hdac1, Hdac6, Arntl, Atg5, Ppargc1a, Sost, Pdk4, Ppara, Prkaa2, Parp1, Per2, Dot1l, Fn1, Ptafr, Prkaa1, Apex1, I…	11652, 66454, 56458, 170731, 17872, 216799, 56484, 19698, 70122, 12028, 723848, 15568, 59027, 19883, 22059, 237038, 70495, 15205, 56717, 18127, 16391, 18033, 51793, 18024, 74244, 58801, 15289, 22260, 387200, 19246, 16007, 26420, 19697, 20416, 208727, 20656, 12753, 20186, 19015, 16591, 64384, 22259, 433759, 15185, 11865, 11793, 19017, 74499, 27273, 19013, 108079, 11545, 18627, 208266, 14268, 19204…
ICAM1	yes	15894	1.07392e-33	n/a	56	7.26842	234	Serpinf2, Mapkapk2, Crp, Ptger4, Mpo, Itgav, Cd2ap, Sele, Nt5e, Tnf, Mmp9, Cxcl1, Ccl5, Tnfrsf1b, Itga1, Fcgr2b, Cd86, Stat1, Nfkb1, Ccl2, Cx3cl1, Cd38, Ccl4, Tnfrsf1a, Ifng, Ccl3, Cd44, Cd47, Rela, Cd14, Cd28, Itgb2, Tnfaip3, Nos2, Nfkbia, Cxcl10, Irf1, Il1a, Itgax, Itgam, Cd274, F3, Il1b, Itga4, Cd40, Il18, Cd80, Ccl20, Jam3, Itga5, Selp, Cdh5, Vcam1, Vwf, Itgb1, Il6	18816, 17164, 12944, 19219, 17523, 16410, 12488, 20339, 23959, 21926, 17395, 14825, 20304, 21938, 109700, 14130, 12524, 20846, 18033, 20296, 20312, 12494, 20303, 21937, 15978, 20302, 12505, 16423, 19697, 12475, 12487, 16414, 21929, 18126, 18035, 15945, 16362, 16175, 16411, 16409, 60533, 14066, 16176, 16401, 21939, 16173, 12519, 20297, 83964, 16402, 20344, 12562, 22329, 22371, 16412, 16193
ATF3	yes	11910	1.64155e-33	n/a	67	10.9648	353	Fth1, Mmp2, Egr1, Mapk8, Ppp1r15a, Calca, Foxo3, Sesn2, Nod2, Cxcl1, Bax, Elavl1, Irak3, Trp53, Irf7, Dusp1, Gdf15, Smad3, Irf9, Stat1, Nfkb1, Trem1, Sh3bp5, Ccl2, Ccl4, Npy, Ddit3, Slc11a1, Nfe2l2, Pdcd4, Fabp4, Gadd45a, Pmaip1, Nfkb2, Rap1a, Xbp1, Hmox1, Cyr61, Rela, Tyrobp, Tnfaip3, Hspa5, Kl, Tfpi2, Eif2ak4, Cebpd, Gsn, Id1, Hdac1, Ctgf, Creb1, Jun, Stat3, S100a9, Ccl20, Mmp13, Tlr4, Trpv1, F…	14319, 17390, 13653, 26419, 17872, 12310, 56484, 230784, 257632, 14825, 12028, 15568, 73914, 22059, 54123, 19252, 23886, 17127, 16391, 20846, 18033, 58217, 24056, 20296, 20303, 109648, 13198, 18173, 18024, 18569, 11770, 13197, 58801, 18034, 109905, 22433, 15368, 16007, 19697, 22177, 21929, 14828, 16591, 21789, 27103, 12609, 227753, 15901, 433759, 14219, 12912, 16476, 20848, 20202, 20297, 17386, 2…
ADGRE1	no	13733	2.12158e-33	n/a	52	6.18127	199	Mertk, Mpo, Mrc1, Nlrp3, Ncf1, Sftpd, Tnf, Csf1r, Cxcl1, Ccl5, Csf1, Ccr2, Fcgr2b, Cd86, Ccl2, Nox4, Cd4, Ccr1, Tlr2, Ccl3, Prox1, Ccr5, Cd14, Scd1, Nos2, Il1a, Itgax, Itgam, Cx3cr1, Lgals3, C5ar1, Myd88, Il1b, Itga4, Cd40, Cd200, Spp1, Icam1, S100a9, Cd80, Cybb, Ppargc1a, Il13, Tlr4, Sirpa, Lcn2, Vcam1, Irf8, Il10, Il6, Pdgfrb, Pparg	17289, 17523, 17533, 216799, 17969, 20390, 21926, 12978, 14825, 20304, 12977, 12772, 14130, 12524, 20296, 50490, 12504, 12768, 24088, 20302, 19130, 12774, 12475, 20249, 18126, 16175, 16411, 16409, 13051, 16854, 12273, 17874, 16176, 16401, 21939, 17470, 20750, 15894, 20202, 12519, 13058, 19017, 16163, 21898, 19261, 16819, 22329, 15900, 16153, 16193, 18596, 19016
IL1A	yes	16175	3.41823e-33	n/a	53	6.52294	210	Nlrp3, Sele, Egf, Fgf2, Tnf, Cxcl1, Ccl5, Il4, Irak1, Tnfrsf1b, Csf1, Aoah, Il17ra, Pdgfb, Il1r1, Ccl2, Cx3cl1, Ccl4, C3, Il17a, Ifng, Il17c, Pycard, Il15, Ccl3, Ptgs2, Il33, Tgfb1, Cxcl16, Mt2, Tnfaip3, Cxcl10, Mprip, Myd88, Il1b, Icam1, Il18, Il22, Ppp3cb, S100a9, Il13, Ccl20, Mmp13, Ripk3, Il4ra, Vcam1, Pla2g4a, Fgf7, Il10, Mir122, Kitl, Casp1, Il6	216799, 20339, 13645, 14173, 21926, 14825, 20304, 16189, 16179, 21938, 12977, 27052, 16172, 18591, 16177, 20296, 20312, 20303, 12266, 16171, 15978, 234836, 66824, 16168, 20302, 19225, 77125, 21803, 66102, 17750, 21929, 15945, 26936, 17874, 16176, 15894, 16173, 50929, 19056, 20202, 16163, 20297, 17386, 56532, 16190, 22329, 18783, 14178, 16153, 387231, 17311, 12362, 16193
PRKCZ	no	18762	7.0503e-33	n/a	55	7.2063	232	Pik3cg, Akt2, Rock1, Smpd1, Ncf1, Egf, Ksr1, Akt1, Rictor, Bax, Irak1, Sqstm1, Ikbkb, Dusp1, Csf1, Gdf15, Mtor, Sp1, Nfkb1, Slc22a6, Nox4, Stat6, Map3k8, Slc29a1, Pik3r1, Tlr2, Src, Prkce, Rela, Ikbkg, Nr1h4, Nfkbia, Traf2, Prkcd, Rac1, Ngf, Cdc42, Prkcg, Rock2, Gsk3b, Jak1, Chuk, Hdac6, Prkcb, Prkaa2, Angpt1, Prkaa1, Mapk3, Gsk3a, Prkca, Lnpep, Irs2, Traf6, Rhoa, Fyn	30955, 11652, 19877, 20597, 17969, 13645, 16706, 11651, 78757, 12028, 16179, 18412, 16150, 19252, 12977, 23886, 56717, 20683, 18033, 18399, 50490, 20852, 26410, 63959, 18708, 24088, 20779, 18754, 19697, 16151, 20186, 18035, 22030, 18753, 19353, 18049, 12540, 18752, 19878, 56637, 16451, 12675, 15185, 18751, 108079, 11600, 105787, 26417, 606496, 18750, 240028, 384783, 22034, 11848, 14360
OLR1	no	108078	8.17298e-33	n/a	42	3.75846	121	Msr1, Crp, Nlrp3, Ncf1, Il18r1, Sele, Cxcl1, Adipoq, Agt, Nox1, Tlr9, Postn, Gpnmb, Fcgr2b, Nos3, Nfkb1, Ccl2, Cd36, Nox4, Serpine1, Apoe, Hbegf, Cxcl16, Capn1, Rock2, Nr1h3, Myd88, Cd40, Icam1, Mapk14, Cybb, Ppargc1a, Prkcb, Ppara, Ager, Tlr4, Agtr1a, Sirt1, Hspd1, Vcam1, Pparg, Hspa1b	20288, 12944, 216799, 17969, 16182, 20339, 14825, 11450, 11606, 237038, 81897, 50706, 93695, 14130, 18127, 18033, 20296, 12491, 50490, 18787, 11816, 15200, 66102, 12333, 19878, 22259, 17874, 21939, 15894, 26416, 13058, 19017, 18751, 19013, 11596, 21898, 11607, 93759, 15510, 22329, 19016, 15511
NCF1	yes	17969	8.67149e-33	n/a	40	3.3236	107	Mapkapk2, Mir223, Nlrp3, Vasp, Agt, Nox1, Tlr9, Irak4, Nos3, Nox4, Nfe2l2, Map3k5, Il17c, Rap1a, Sod2, Nos2, Prdx6, Traf2, Prkcd, Irf1, Rac1, Itgam, Agtr2, Prkcg, Myd88, Sod3, S100a9, Mapk14, Cybb, Pin1, Prkcb, Ager, Angpt1, Agtr1a, Cldn4, Plin2, Prkca, Pla2g4a, Rhoa, Txnip	17164, 723814, 216799, 22323, 11606, 237038, 81897, 266632, 18127, 50490, 18024, 26408, 234836, 109905, 20656, 18126, 11758, 22030, 18753, 16362, 19353, 16409, 11609, 18752, 17874, 20657, 20202, 26416, 13058, 23988, 18751, 11596, 11600, 11607, 12740, 11520, 18750, 18783, 11848, 56338
IL10RA	no	16154	1.13003e-32	n/a	50	5.80853	187	Mrc1, Relb, Il6st, Il18r1, Nod2, Ccl5, Il4, Irf7, Tlr9, Cd86, Il17ra, Irf9, Stat1, Ccl4, Tnfrsf1a, Cd4, Stat6, Il17a, Ifng, Il17c, Tlr2, Socs3, Pycard, Il15, Ccl3, Ccr5, Cd47, Tnfrsf21, Ikbkg, Cxcl10, Jak2, Cx3cr1, Myd88, Il1b, Cd40, Icam1, Stat3, Jak1, Il18, Tbx21, Il22, Cd80, Il13, Tnfrsf18, Tlr4, Il4ra, Pdcd1, Ppp2ca, Il10, Ctla4	17533, 19698, 16195, 16182, 257632, 20304, 16189, 54123, 81897, 12524, 16172, 16391, 20846, 20303, 21937, 12504, 20852, 16171, 15978, 234836, 24088, 12702, 66824, 16168, 20302, 12774, 16423, 94185, 16151, 15945, 16452, 13051, 17874, 16176, 21939, 15894, 20848, 16451, 16173, 57765, 50929, 12519, 16163, 21936, 21898, 16190, 18566, 19052, 16153, 12477
MRC1	yes	17533	1.92645e-32	n/a	49	5.59109	180	Msr1, Mertk, Mfge8, Tnf, Csf1r, Ccl5, Il4, Adamts13, Ccr2, Fcgr2b, Cd86, Trem1, Il1r1, Ccl2, Stat6, Tlr2, Ccl3, Ccr5, Cd14, Pdcd1lg2, Nos2, Rad9a, Cxcl10, Itgax, Irf5, Itgam, Cx3cr1, Lgals3, Cd274, Cd74, Angpt2, Tgm2, Il1b, Cd40, Cd200, S100a9, Cd80, Atg5, Il13, Tlr4, Sirpa, Il4ra, Lnpep, Irf8, Klf4, Il10, Itgb1, Il6, Pparg	20288, 17289, 17304, 21926, 12978, 20304, 16189, 279028, 12772, 14130, 12524, 58217, 16177, 20296, 20852, 24088, 20302, 12774, 12475, 58205, 18126, 19367, 15945, 16411, 27056, 16409, 13051, 16854, 60533, 16149, 11601, 21817, 16176, 21939, 17470, 20202, 12519, 11793, 16163, 21898, 19261, 16190, 240028, 15900, 16600, 16153, 16412, 16193, 19016
PIK3R1	yes	18708	2.06378e-32	n/a	79	16.121	519	Pik3cg, Akt2, Rae1, Foxo1, Cd2ap, Mapk8, Foxo3, Rptor, Sesn2, Akt1, Mir489, Rictor, Irak3, Tsc1, Sgk1, Postn, Atp6ap2, Lcp2, Slc1a1, Mtor, Nos3, Nfkb1, Nfe2l2, Map3k5, Hspb2, Pdcd4, Birc5, Bcl2l11, Bcl2l1, Gas6, Ilk, Src, Hmox1, Shc1, Cd28, Igf1r, Jak2, Prkcd, Smad2, Nrg1, Rac1, Pten, Cdc42, Igf1, Arhgap15, Myd88, Id1, Ptpn11, Creb1, Gsk3b, Rheb, Stat3, Jak1, Chuk, Mapk14, Shc3, Cblb, Egfr, S1pr2…	30955, 11652, 66679, 56458, 12488, 26419, 56484, 74370, 230784, 11651, 723877, 78757, 73914, 64930, 20393, 50706, 70495, 16822, 20510, 56717, 18127, 18033, 18024, 26408, 69253, 18569, 11799, 12125, 12048, 14456, 16202, 20779, 15368, 20416, 12487, 16001, 16452, 18753, 17126, 211323, 19353, 19211, 12540, 16000, 76117, 17874, 15901, 19247, 12912, 56637, 19744, 20848, 16451, 12675, 26416, 20418, 2086…
CXCL9	no	17329	3.443e-32	n/a	57	8.04496	259	Grn, Mrc1, Tnfsf10, Tnf, Cxcl1, Ccl5, Il4, Irf7, Cxcr3, Tnfrsf1b, Csf1, Gpnmb, Ccr2, Il17ra, Tlr3, Irf9, Stat1, Il1r1, Ccl2, Cx3cl1, Ccl4, Ccr1, Cxcr4, Il17a, Ifng, Il17c, Cxcr2, Tlr2, Il15, Ccl3, Ccr5, Cd14, Il33, Cxcl16, Mdk, Fasl, Cxcl10, Irf1, Il1a, Cx3cr1, Cxcl12, Mif, Il1b, Dpp4, Icam1, Il18, Il22, S100a9, Il13, Ccl20, Txn1, Fn1, Lcn2, Vcam1, Il10, Kitl, Il6	14824, 17533, 22035, 21926, 14825, 20304, 16189, 54123, 12766, 21938, 12977, 93695, 12772, 16172, 142980, 16391, 20846, 16177, 20296, 20312, 20303, 12768, 12767, 16171, 15978, 234836, 12765, 24088, 16168, 20302, 12774, 12475, 77125, 66102, 17242, 14103, 15945, 16362, 16175, 13051, 20315, 17319, 16176, 13482, 15894, 16173, 50929, 20202, 16163, 20297, 22166, 14268, 16819, 22329, 16153, 17311, 16193
CXCL12	yes	20315	4.28584e-32	n/a	57	8.07603	260	Fth1, Pik3cg, Flt3l, Mmp2, Rock1, Relb, Il18r1, Ehmt2, Mmp9, Mir140, Akt1, Cxcl1, Ccl5, Adipoq, Mmp14, Cxcr3, Lcp2, Ccr2, Adora2a, Ccl2, Cx3cl1, Ccl4, Vegfa, Ccr1, Sema3a, Cxcr4, Cxcr2, Nfkb2, Hmgb1, Ccl3, Ccr5, Cxcl16, Itgb2, Fyb, Cxcl10, Jak2, Rac1, Cx3cr1, Cd74, Mif, Dpp4, Angptl2, Chuk, C3ar1, Gpr17, Ackr3, Ccl20, Cblb, Itga5, S1pr2, Prex1, Angpt1, Fn1, Cdh5, Vcam1, Kitl, Itgb1	14319, 30955, 14256, 17390, 19877, 19698, 16182, 110147, 17395, 387158, 11651, 14825, 20304, 11450, 17387, 12766, 16822, 12772, 11540, 20296, 20312, 20303, 22339, 12768, 20346, 12767, 12765, 18034, 15289, 20302, 12774, 66102, 16414, 23880, 15945, 16452, 19353, 13051, 16149, 17319, 13482, 26360, 12675, 12267, 574402, 12778, 20297, 208650, 16402, 14739, 277360, 11600, 14268, 12562, 22329, 17311, 16…
MAPK9	yes	26420	5.55192e-32	n/a	51	6.27445	202	Msr1, Akt2, Mapkapk2, Mapk8, Foxo3, Relb, Egf, Akt1, Cxcl1, Irak1, Elavl1, Ikbkb, Dusp1, Smad3, Nfkb1, Tnfrsf1a, Map3k5, Hspb2, Map3k8, Gadd45a, Bcl2l11, Pmaip1, Src, Prkce, Ptgs2, Rela, Igf1r, Map3k1, Mavs, Rxra, Nfkbia, Traf2, Irf1, Rac1, Ngf, Cdc42, Creb1, Jun, Gsk3b, Chuk, Mapk14, Egln2, Mmp13, Casp9, Sirt1, Mapk3, Hsf1, Traf6, Fyn, Hspa1b, Casp8	20288, 11652, 17164, 26419, 56484, 19698, 13645, 11651, 14825, 16179, 15568, 16150, 19252, 17127, 18033, 21937, 26408, 69253, 26410, 13197, 12125, 58801, 20779, 18754, 19225, 19697, 16001, 26401, 228607, 20181, 18035, 22030, 16362, 19353, 18049, 12540, 12912, 16476, 56637, 12675, 26416, 112406, 17386, 12371, 93759, 26417, 15499, 22034, 14360, 15511, 12370
CD68	no	12514	5.69462e-32	n/a	56	7.79647	251	Grn, Msr1, Mpo, Itgav, Mrc1, Ptx3, Sele, Csf1r, Mmp9, Ccl5, Adipoq, Nox1, Cxcr3, Csf1, Itga1, Ctss, Ccr2, Fcgr2b, Cd86, Ccl2, Cd38, Cd4, Ccr1, Gas6, F8, Ccl3, Cd44, Cd14, Mme, Cxcl16, Nos2, Itgax, Itgam, Cx3cr1, Lgals3, Cd74, Ctsb, Cd40, Spp1, Icam1, Il18, Havcr1, S100a9, Cd80, Hsd11b1, Cybb, Efnb2, Mmp13, Selp, Cdh5, Plin2, Vcam1, Vwf, Pdcd1, Traf6, Itgb1	14824, 20288, 17523, 16410, 17533, 19288, 20339, 12978, 17395, 20304, 11450, 237038, 12766, 12977, 109700, 13040, 12772, 14130, 12524, 20296, 12494, 12504, 12768, 14456, 14069, 20302, 12505, 12475, 17380, 66102, 18126, 16411, 16409, 13051, 16854, 16149, 13030, 21939, 20750, 15894, 16173, 171283, 20202, 12519, 15483, 13058, 13642, 17386, 20344, 12562, 11520, 22329, 22371, 18566, 22034, 16412
IL9	no	16198	5.99105e-32	n/a	46	4.90774	158	Stim1, Flt3l, Foxo1, Tnf, Csf1r, Cxcl1, Ccl5, Il4, Rora, Stat5a, Epo, Rorc, Ly6a, Stat1, Ccl2, Ccl4, Cd4, Stat6, Il17a, Ifng, Il17c, Socs3, Il15, Ccl3, Rela, Il33, Cxcl10, Irf1, Smad2, Il1a, Id3, Mif, Il1b, Stat3, Jak1, Il18, Il22, Il13, Ccl20, Tnfrsf18, Il4ra, Lcn2, Irs2, Il10, Kitl, Il6	20866, 14256, 56458, 21926, 12978, 14825, 20304, 16189, 19883, 20850, 13856, 19885, 110454, 20846, 20296, 20303, 12504, 20852, 16171, 15978, 234836, 12702, 16168, 20302, 19697, 77125, 15945, 16362, 17126, 16175, 15903, 17319, 16176, 20848, 16451, 16173, 50929, 16163, 20297, 21936, 16190, 16819, 384783, 16153, 17311, 16193
IL15	yes	16168	7.20521e-32	n/a	51	6.30551	203	Rae1, Flt3l, Il18r1, Tnf, Cxcl1, Ccl5, Il4, Tsc1, Itga1, Stat5a, Cd86, Il17ra, Il1r1, Ccl2, Cx3cl1, Ccl4, Cd4, Stat6, Il17a, Ifng, Bcl2l11, Il17c, Pmaip1, Ccl3, Cd28, Pdcd1lg2, Ppard, Fyb, Cxcl10, Npy5r, Irf1, Il1a, Cx3cr1, Il1b, Cd40, Jak1, Il18, Tbx21, Il22, Bid, Cd226, Cd80, Il13, Ccl20, Tnfrsf18, Il4ra, Tnfsf12, Havcr2, Il10, Kitl, Il6	66679, 14256, 16182, 21926, 14825, 20304, 16189, 64930, 109700, 20850, 12524, 16172, 16177, 20296, 20312, 20303, 12504, 20852, 16171, 15978, 12125, 234836, 58801, 20302, 12487, 58205, 19015, 23880, 15945, 18168, 16362, 16175, 13051, 16176, 21939, 16451, 16173, 57765, 50929, 12122, 225825, 12519, 16163, 20297, 21936, 16190, 21944, 171285, 16153, 17311, 16193
CXCL16	yes	66102	1.24838e-31	n/a	45	4.72137	152	Msr1, Ptx3, Relb, Akt1, Cxcl1, Ccl5, Vegfd, Cxcr3, Tlr9, Irak4, Ctss, Ccr2, Gdf15, Ccl2, Cx3cl1, Ccl4, Cd36, Ccr1, Cxcr4, P2rx7, Il17a, Ifng, Plaur, Adam17, Hmgb1, Ccl3, Ccr5, Tnfrsf12a, Kl, Cxcl10, Il1a, Cx3cr1, F3, Cxcl12, Id1, Mif, Angpt2, Il18, C3ar1, Col18a1, Ccl20, Tnfsf12, Adam10, Vcam1, Irf8	20288, 19288, 19698, 11651, 14825, 20304, 14205, 12766, 81897, 266632, 13040, 12772, 23886, 20296, 20312, 20303, 12491, 12768, 12767, 18439, 16171, 15978, 18793, 11491, 15289, 20302, 12774, 27279, 16591, 15945, 16175, 13051, 14066, 20315, 15901, 17319, 11601, 16173, 12267, 12822, 20297, 21944, 11487, 22329, 15900
IRF1	yes	16362	1.39386e-31	n/a	64	10.6541	343	Egr1, Ppp1r15a, Relb, Ncf1, Tnfsf10, Ccl5, Il4, Irak1, Nr3c1, Irf7, Tlr9, Dusp1, Stat5a, Ctss, Sp1, Tlr3, Irf9, Stat1, Nfkb1, Cx3cl1, C3, Slc11a1, Atg7, Stat6, Ifng, Gadd45a, Pmaip1, Socs3, Xbp1, Hmgb1, Il15, Mapk9, Rela, Pdcd1lg2, Mavs, Nos2, Smad7, Npm1, Ddx58, Nfkbia, Cxcl10, Jak2, Irf5, Agtr2, Cebpd, Myd88, Creb1, Cd40, Jun, Icam1, Stat3, Jak1, Chuk, Il18, Tbx21, Cybb, Irf3, Vcam1, Tmem173, I…	13653, 17872, 19698, 17969, 22035, 20304, 16189, 16179, 14815, 54123, 81897, 19252, 20850, 13040, 20683, 142980, 16391, 20846, 18033, 20312, 12266, 18173, 74244, 20852, 15978, 13197, 58801, 12702, 22433, 15289, 16168, 26420, 19697, 58205, 228607, 18126, 17131, 18148, 230073, 18035, 15945, 16452, 27056, 11609, 12609, 17874, 12912, 21939, 16476, 15894, 20848, 16451, 12675, 16173, 57765, 13058, 5413…
TYK2	no	54721	1.82604e-31	n/a	55	7.64116	246	Il6st, Il18r1, Csf1r, Nod2, Il4, Irf7, Bdkrb2, Stat5a, Il17ra, Tlr3, Irf9, Stat1, Plau, Stat6, Il17a, Ifng, Plaur, Il17c, Pde4a, Nfkb2, Socs3, Src, Ptpn1, Thpo, Shc1, Tnfaip3, Ikbkg, Nfkbia, Cxcl10, Jak2, Irf1, Irf5, Ntrk3, Cdc42, Tek, Ptpn11, Angpt2, Stat3, Jak1, Tbx21, Il22, Ghr, Il13, Irf3, Prex1, Angpt1, Il4ra, Fgfr1, Ptafr, Irf8, Irs2, Il10, Ctla4, Abl1, Fyn	16195, 16182, 12978, 257632, 16189, 54123, 12062, 20850, 16172, 142980, 16391, 20846, 18792, 20852, 16171, 15978, 18793, 234836, 18577, 18034, 12702, 20779, 19246, 21832, 20416, 21929, 16151, 18035, 15945, 16452, 16362, 27056, 18213, 12540, 21687, 19247, 11601, 20848, 16451, 57765, 50929, 14600, 16163, 54131, 277360, 11600, 16190, 14182, 19204, 15900, 384783, 16153, 12477, 11350, 14360
SOCS1	no	12703	3.6139e-31	n/a	57	8.38664	270	Ltb4r1, Mrc1, Il6st, Ehmt2, Csf1r, Il4, Irak1, Irak3, Dusp1, Irak4, Stat5a, Cd86, Tlr3, Irf9, Stat1, Mir146, Map3k5, Cyld, Pdcd4, Stat6, Ifng, Vhl, Gas6, Tlr2, Socs3, Il15, Rela, Tnfrsf21, Tnfaip3, Ddx58, Ednrb, Cxcl10, Jak2, Irf1, Trim72, Myd88, Ptpn11, Stat3, Jak1, Tbx21, Il22, Ghr, Il13, Mir21a, Tlr4, Sigirr, Pdcd1, Ppp2ca, Tirap, Irs2, Klf4, Havcr2, Il10, Mir29b-1, Traf6, Mir122, Il6	16995, 17533, 16195, 110147, 12978, 16189, 16179, 73914, 19252, 266632, 20850, 12524, 142980, 16391, 20846, 387164, 26408, 74256, 18569, 20852, 15978, 22346, 14456, 24088, 12702, 16168, 19697, 94185, 21929, 230073, 13618, 15945, 16452, 16362, 434246, 17874, 19247, 20848, 16451, 57765, 50929, 14600, 16163, 387140, 21898, 24058, 18566, 19052, 117149, 384783, 16600, 171285, 16153, 387223, 22034, 387…
PTPN11	yes	19247	5.39379e-31	n/a	61	9.81548	316	Akt2, Mertk, Il6st, Egf, Csf1r, Idh1, Akt1, Mir489, Braf, Sphk1, Bdkrb2, Stat5a, Gpnmb, Lcp2, Fancl, Fcgr2b, Il17ra, Stat1, Nf1, Map3k5, Rfwd2, Bcl2l11, Pik3r1, Ticam1, Socs3, Src, Ptpn1, Tet2, Thpo, Cd47, Shc1, Igf1r, Fgfr2, Pdcd1lg2, Jak2, Nrg1, Pten, Tek, Stat3, Jak1, Hdac6, Ghr, Egfr, Sirpa, Cdh5, Fgfr1, Mapk3, Cntf, S100a8, Met, Pdcd1, Irf8, Ppp2ca, Irs2, Ctla4, Abl1, Rhoa, Dnmt3a, Kitl, Fyn…	11652, 17289, 16195, 13645, 12978, 15926, 11651, 723877, 109880, 20698, 12062, 20850, 93695, 16822, 67030, 14130, 16172, 20846, 18015, 26408, 26374, 12125, 18708, 106759, 12702, 20779, 19246, 214133, 21832, 16423, 20416, 16001, 14183, 58205, 16452, 211323, 19211, 21687, 20848, 16451, 15185, 14600, 13649, 19261, 12562, 14182, 26417, 12803, 20201, 17295, 18566, 15900, 19052, 384783, 12477, 11350, 1…
TNFSF12	yes	21944	7.02563e-31	n/a	42	4.1312	133	Ptx3, Relb, Tnfsf10, Tnf, Mmp9, Ccl5, Ikbkb, Cxcr3, Gdf15, Nfkb1, Ccl2, Tnfrsf1a, Serpine1, Gadd45a, Adam17, Nfkb2, Hmgb1, Il15, Rela, Cxcl16, Tnfrsf12a, Nfkbia, Fasl, Kl, Cxcl10, Traf2, Rac1, Cdc42, Angpt2, Chuk, Il18, Ripk1, Mapk14, Ppargc1a, Sost, Il13, Ccl20, Tnfrsf18, Lcn2, Vcam1, Traf6, Casp8	19288, 19698, 22035, 21926, 17395, 20304, 16150, 12766, 23886, 18033, 20296, 21937, 18787, 13197, 11491, 18034, 15289, 16168, 19697, 66102, 27279, 18035, 14103, 16591, 15945, 22030, 19353, 12540, 11601, 12675, 16173, 19766, 26416, 19017, 74499, 16163, 20297, 21936, 16819, 22329, 22034, 12370
CX3CL1	yes	20312	1.10555e-30	n/a	45	4.9388	159	Relb, Tnf, Cxcl1, Ccl5, Cxcr3, Csf1, Ctss, Ccr2, Nfkb1, Ccl2, Ccl4, Ccr1, Cxcr4, Ifng, Il17c, Cxcr2, Adam17, Il15, Ccl3, Ccr5, Cxcl16, Ednrb, Mir29a, Cxcl10, Irf1, Il1a, Cx3cr1, Cxcl12, Mif, Il1b, Cd40, Cd200, Icam1, Il18, Il22, S100a9, Ackr3, Ccl20, Fgfr1, Adam10, Vcam1, Il10, Mir29b-1, Alox5ap, Il6	19698, 21926, 14825, 20304, 12766, 12977, 13040, 12772, 18033, 20296, 20303, 12768, 12767, 15978, 234836, 12765, 11491, 16168, 20302, 12774, 66102, 13618, 387222, 15945, 16362, 16175, 13051, 20315, 17319, 16176, 21939, 17470, 15894, 16173, 50929, 20202, 12778, 20297, 14182, 11487, 22329, 16153, 387223, 11690, 16193
MAPK11	no	19094	1.38937e-30	n/a	38	3.26147	105	Mapkapk2, Fas, Egr1, Mapk8, Rptor, Sele, Ikbkb, Ccl2, Gga1, Vegfa, Ddit3, Map3k5, Gadd45a, Pik3r1, Ilk, Hmox1, Ptgs2, Pml, Mapk9, Sod2, Rac1, Cdc42, Mapt, Il1b, Creb1, Jun, Chuk, Il18, Mapk14, Mmp13, Agtr1a, Mapk3, Prkaca, Pla2g4a, Fst, Hsf1, Fyn, Casp8	17164, 14102, 13653, 26419, 74370, 20339, 16150, 20296, 106039, 22339, 13198, 26408, 13197, 18708, 16202, 15368, 19225, 18854, 26420, 20656, 19353, 12540, 17762, 16176, 12912, 16476, 12675, 16173, 26416, 17386, 11607, 26417, 18747, 18783, 14313, 15499, 14360, 12370
SOCS3	yes	12702	2.10512e-30	n/a	60	9.69123	312	Angptl4, Mertk, Egr1, Foxo3, Mfge8, Il6st, Tnfsf10, Cxcl1, Adipoq, Il4, Rora, Irak3, Ikbkb, Dusp1, Stat5a, Hes1, Tlr3, Adora2a, Rorc, Irf9, Stat1, Npy, Stat6, Il17a, Ifng, Bcl2l1, Gas6, Cxcr2, Ccl3, Nr1h2, Ptpn1, Tnfaip3, Nr1h4, Cxcl10, Jak2, Irf1, Cebpd, Trim72, Ptpn11, Stat3, Jak1, Chuk, Palm3, Tbx21, Il22, Ghr, Pdk4, Tmbim6, Tlr4, Lcn2, Lep, Sigirr, Cntf, Irs2, Klf4, Il10, Traf6, Mir122, Il6, …	57875, 17289, 13653, 56484, 17304, 16195, 22035, 14825, 11450, 16189, 19883, 73914, 16150, 19252, 20850, 15205, 142980, 11540, 19885, 16391, 20846, 109648, 20852, 16171, 15978, 12048, 14456, 12765, 20302, 22260, 19246, 21929, 20186, 15945, 16452, 16362, 12609, 434246, 19247, 20848, 16451, 12675, 74337, 57765, 50929, 14600, 27273, 110213, 21898, 16819, 16846, 24058, 12803, 384783, 16600, 16153, 22…
IL27	no	246779	3.2053e-30	n/a	37	3.10616	100	Il6st, Tnfsf10, Nod2, Cxcr3, Entpd1, Tlr3, Rorc, Ly6a, Irf9, Stat1, Cd4, Stat6, Il17a, Ifng, Ticam1, Socs3, Cd28, Cxcl10, Irf1, Itgam, Myd88, Stat3, Jak1, Il18, Il22, Mapk14, Il13, Ccl20, Irf3, Tlr4, Lcn2, Tnfsf12, Cntf, Irf8, Havcr2, Il10, Il6	16195, 22035, 257632, 12766, 12495, 142980, 19885, 110454, 16391, 20846, 12504, 20852, 16171, 15978, 106759, 12702, 12487, 15945, 16362, 16409, 17874, 20848, 16451, 16173, 50929, 26416, 16163, 20297, 54131, 21898, 16819, 21944, 12803, 15900, 171285, 16153, 16193
MAP3K8	yes	26410	3.22307e-30	n/a	44	4.78349	154	Mapkapk2, Mapk8, Relb, Tnf, Ksr1, Nod2, Cxcl1, Adipoq, Braf, Irak3, Irf7, Ikbkb, Irak4, Ccr2, Nfkb1, Tnfrsf1a, Map3k5, Il17a, Tlr2, Nfkb2, Ptgs2, Mapk9, Rela, Cd28, Il33, Npm1, Nfkbia, Traf2, Itgax, Myd88, Il1b, Cd40, Jun, Stat3, Chuk, Il22, Ripk1, Mapk14, Pin1, Tlr4, Casp9, Mapk3, Traf6, Mir17	17164, 26419, 19698, 21926, 16706, 257632, 14825, 11450, 109880, 73914, 54123, 16150, 266632, 12772, 18033, 21937, 26408, 16171, 24088, 18034, 19225, 26420, 19697, 12487, 77125, 18148, 18035, 22030, 16411, 17874, 16176, 21939, 16476, 20848, 12675, 50929, 19766, 26416, 23988, 21898, 12371, 26417, 22034, 723905
TNFSF10	yes	22035	3.81567e-30	n/a	47	5.62216	181	Fas, Mir223, Mapk8, Sigmar1, Smpd1, Foxo3, Tnf, Ksr1, Park7, Bax, Irf7, Casp4, Tert, Stat1, Nfkb1, Tnfrsf1a, Ddit3, Pdcd4, Birc5, Bcl2l11, Bcl2l1, Pmaip1, Nfkb2, Socs3, Pycard, Prkce, Rela, Tnfrsf21, Ikbkg, Fasl, Traf2, Prkcd, Irf1, Casp2, Cd40, Chuk, Bak1, Ripk1, Bid, Bcl2, Ccl20, Tnfsf12, Casp9, Cflar, Ppp2ca, Traf6, Casp8	14102, 723814, 26419, 18391, 20597, 56484, 21926, 16706, 57320, 12028, 54123, 12363, 21752, 20846, 18033, 21937, 13198, 18569, 11799, 12125, 12048, 58801, 18034, 12702, 66824, 18754, 19697, 94185, 16151, 14103, 22030, 18753, 16362, 12366, 21939, 12675, 12018, 19766, 12122, 12043, 20297, 21944, 12371, 12633, 19052, 22034, 12370
CEBPA	no	12606	4.63373e-30	n/a	68	12.8285	413	Foxo1, Mir223, Egr1, Relb, Ehmt2, Sftpd, Csf1r, Rb1, Idh1, Adipoq, Mir34a, Nr3c1, Cxcr3, Stat5a, Hnf4a, Hes1, Atf3, Sp1, Itgb6, Tert, Cd36, Ddit3, Rfwd2, Fabp4, Gadd45a, Xbp1, Prox1, Tet2, Rela, Rara, Nqo1, Scd1, Npm1, Rxra, Nr1i2, Clock, Nr1h4, Ppard, Prkcd, Capn1, Irf1, Itgax, Cebpd, Nr1h3, Id1, Hdac1, Ptpn11, Creb1, Jun, Gsk3b, Stat3, S100a9, Hsd11b1, Ppargc1a, Sftpa1, Ppara, Per2, Lep, Plin2,…	56458, 723814, 13653, 19698, 110147, 20390, 12978, 19645, 15926, 11450, 723848, 14815, 12766, 20850, 15378, 15205, 11910, 20683, 16420, 21752, 12491, 13198, 26374, 11770, 13197, 22433, 19130, 214133, 19697, 19401, 18104, 20249, 18148, 20181, 18171, 12753, 20186, 19015, 18753, 12333, 16362, 16411, 12609, 22259, 15901, 433759, 19247, 12912, 16476, 56637, 20848, 20202, 15483, 19017, 20387, 19013, 18…
IFNB1	no	15977	5.66678e-30	n/a	59	9.50486	306	Mapkapk2, Nt5e, Tnfsf10, Tnf, Nod2, Ccl5, Irak1, Irak3, Irf7, Cxcr3, Tlr9, Irak4, Cd86, Adar, Tlr3, Irf9, Stat1, Nfkb1, Ccl4, Mir146, Map3k8, Ifng, Tlr2, Ticam1, Socs3, Xbp1, Il15, Ccl3, Rela, Map3k1, Mt2, Mavs, Ddx58, Cxcl10, Irf1, Il1a, Irf5, Cd274, Myd88, Ly96, Ptpn11, Il1b, Cd40, Chil1, Jak1, Tbx21, Ripk1, Cd80, Ccl20, Irf3, Ripk3, Tlr4, Sirpa, Tmem173, Irf8, Tirap, Il10, Traf6, Il6	17164, 23959, 22035, 21926, 257632, 20304, 16179, 73914, 54123, 12766, 81897, 266632, 12524, 56417, 142980, 16391, 20846, 18033, 20303, 387164, 26410, 15978, 24088, 106759, 12702, 22433, 16168, 20302, 19697, 26401, 17750, 228607, 230073, 15945, 16362, 16175, 27056, 60533, 17874, 17087, 19247, 16176, 21939, 12654, 16451, 57765, 19766, 12519, 20297, 54131, 56532, 21898, 19261, 72512, 15900, 117149,…
SELL	no	20343	6.70869e-30	n/a	46	5.40472	174	Foxo1, Itgav, Sele, Nt5e, Cxcl1, Cxcr3, Tnfrsf1b, Entpd1, Itga1, Ccr2, Fcgr2b, Cd86, Ly6a, Cd38, Cd4, Cxcr4, P2rx7, Cxcr2, Adam17, Il15, Cd44, Ccr5, Cd47, Cd14, Cd28, Mme, Itgb2, Itgax, Itgam, Cx3cr1, Cd274, C5ar1, Cxcl12, Itga4, Icam1, Cd226, Cd80, Ccl20, Tnfrsf18, Itga5, Selp, Adam10, Vcam1, Ctla4, Abl1, Itgb1	56458, 16410, 20339, 23959, 14825, 12766, 21938, 12495, 109700, 12772, 14130, 12524, 110454, 12494, 12504, 12767, 18439, 12765, 11491, 16168, 12505, 12774, 16423, 12475, 12487, 17380, 16414, 16411, 16409, 13051, 60533, 12273, 20315, 16401, 15894, 225825, 12519, 20297, 21936, 16402, 20344, 11487, 22329, 12477, 11350, 16412
CCL11	no	20292	7.98752e-30	n/a	44	4.87668	157	Pik3cg, Sele, Sftpd, Tnf, Alox5, Cxcl1, Ccl5, Il4, Ikbkb, Cxcr3, Ccr2, F2rl1, Il1r1, Ccl2, Cx3cl1, Ccl4, Ccr1, Stat6, Il17a, Ifng, Cxcr2, Il15, Ccl3, Ccr5, Il33, Cxcl16, Itgb2, Cxcl10, Il1a, Itgam, Cxcl12, Mif, Il1b, Dpp4, Icam1, Il18, Il13, Ccl20, Il4ra, Vcam1, Il10, Kitl, Itgb1, Il6	30955, 20339, 20390, 21926, 11689, 14825, 20304, 16189, 16150, 12766, 12772, 14063, 16177, 20296, 20312, 20303, 12768, 20852, 16171, 15978, 12765, 16168, 20302, 12774, 77125, 66102, 16414, 15945, 16175, 16409, 20315, 17319, 16176, 13482, 15894, 16173, 16163, 20297, 16190, 22329, 16153, 17311, 16412, 16193
TLR3	yes	142980	9.82442e-30	n/a	54	7.88966	254	Msr1, Nlrp3, Relb, Nod2, Cxcl1, Ccl5, Irak1, Ptger3, Cfb, Irf7, Tlr9, Irak4, Cd86, Irf9, Stat1, Nfkb1, Mlkl, Il1r1, Il17c, Tlr2, Nfkb2, Ticam1, Socs3, Src, Ccl3, Rela, Cd14, Il33, Mavs, Ddx58, Cxcl10, Irf1, Irf5, Cd274, Myd88, Ly96, Cd40, Ripk1, S100a9, Cd80, Ackr3, Ccl20, Irf3, Ripk3, Tlr4, Sirpa, Tmem173, Pdcd1, Irf8, Tirap, Traf6, Casp1, Il6, Casp8	20288, 216799, 19698, 257632, 14825, 20304, 16179, 19218, 14962, 54123, 81897, 266632, 12524, 16391, 20846, 18033, 74568, 16177, 234836, 24088, 18034, 106759, 12702, 20779, 20302, 19697, 12475, 77125, 228607, 230073, 15945, 16362, 27056, 60533, 17874, 17087, 21939, 19766, 20202, 12519, 12778, 20297, 54131, 56532, 21898, 19261, 72512, 18566, 15900, 117149, 22034, 12362, 16193, 12370
IL17F	no	257630	1.45682e-29	n/a	40	3.91377	126	Tnf, Nod2, Cxcl1, Ccl5, Il4, Rora, Tnfrsf1b, Il17ra, Rorc, Stat1, Il1r1, Ccl2, Cx3cl1, Ccl4, Cd4, Il17a, Ifng, Il17c, Cxcr2, Tlr2, Il15, Ccl3, Il33, Tgfb1, Cxcl16, Cxcl10, Il1a, Mif, Il1b, Stat3, Il18, Tbx21, Il22, Il13, Ccl20, Mmp13, S100a8, Il10, Traf6, Il6	21926, 257632, 14825, 20304, 16189, 19883, 21938, 16172, 19885, 20846, 16177, 20296, 20312, 20303, 12504, 16171, 15978, 234836, 12765, 24088, 16168, 20302, 77125, 21803, 66102, 15945, 16175, 17319, 16176, 20848, 16173, 57765, 50929, 16163, 20297, 17386, 20201, 16153, 22034, 16193
CCL7	no	20306	2.61603e-29	n/a	46	5.56003	179	Mmp2, Mmp9, Cxcl1, Ccl5, Il4, Irf7, Cxcr3, Tlr9, Csf1, Ccr2, Ccl2, Cx3cl1, Ccl4, Ccr1, Nf1, Cxcr4, Il17a, Il17c, Cxcr2, Ccl3, Cyr61, Ccr5, Itgb5, Cxcl16, Tnfaip3, Tnfrsf12a, Nfkbia, Cxcl10, Il1a, Cx3cr1, Cxcl12, Myd88, Mif, Il1b, Icam1, Il18, S100a9, Il13, Ccl20, Cd5l, Mmp13, Lcn2, S100a8, Vcam1, Il10, Il6	17390, 17395, 14825, 20304, 16189, 54123, 12766, 81897, 12977, 12772, 20296, 20312, 20303, 12768, 18015, 12767, 16171, 234836, 12765, 20302, 16007, 12774, 16419, 66102, 21929, 27279, 18035, 15945, 16175, 13051, 20315, 17874, 17319, 16176, 15894, 16173, 20202, 16163, 20297, 11801, 17386, 16819, 20201, 22329, 16153, 16193
TRAF2	yes	22030	3.38971e-29	n/a	57	9.10106	293	Fas, Mapk8, Relb, Ncf1, Tnfsf10, Tnf, Irak1, Sphk1, Nox1, Ikbkb, Tnfrsf1b, Irak4, Casp4, Nfkb1, Mlkl, Tnfrsf1a, Plau, Ddit3, Map3k5, Cyld, Map3k8, Birc5, Bcl2l1, Nfkb2, Ticam1, Xbp1, Mapk9, Rela, Tnfrsf21, Map3k1, Tnfaip3, Mavs, Hspa5, Ikbkg, Ddx58, Tnfrsf12a, Nfkbia, Irf5, Casp2, Myd88, Cd40, Jun, Chuk, Ripk1, Mapk14, Tnfrsf18, Irf3, Cblb, S1pr1, Txn1, Ripk3, Tnfsf12, Apex1, Cflar, Traf6, Mir17,…	14102, 26419, 19698, 17969, 22035, 21926, 16179, 20698, 237038, 16150, 21938, 266632, 12363, 18033, 74568, 21937, 18792, 13198, 26408, 74256, 26410, 11799, 12048, 18034, 106759, 22433, 26420, 19697, 94185, 26401, 21929, 228607, 14828, 16151, 230073, 27279, 18035, 27056, 12366, 17874, 21939, 16476, 12675, 19766, 26416, 21936, 54131, 208650, 13609, 22166, 56532, 21944, 11792, 12633, 22034, 723905, …
CD83	no	12522	3.53227e-29	n/a	45	5.31154	171	Flt3l, Mir223, Mrc1, Relb, Tnf, Csf1r, Ccl5, Il4, Elavl1, Tnfrsf1b, Ccr2, Fcgr2b, Cd86, Tlr3, Cd38, Ccl4, Cd4, Ccr1, Cxcr4, Ifng, Tlr2, Il15, Ccl3, Cd44, Ccr5, Cd14, Cd28, Pdcd1lg2, Tnfaip3, Cxcl10, Itgax, Itgam, Cx3cr1, Cd274, Cd74, C5ar1, Itga4, Cd40, Cd200, Icam1, Cd80, Itga5, Tlr4, Sirpa, Il10	14256, 723814, 17533, 19698, 21926, 12978, 20304, 16189, 15568, 21938, 12772, 14130, 12524, 142980, 12494, 20303, 12504, 12768, 12767, 15978, 24088, 16168, 20302, 12505, 12774, 12475, 12487, 58205, 21929, 15945, 16411, 16409, 13051, 60533, 16149, 12273, 16401, 21939, 17470, 15894, 12519, 16402, 21898, 19261, 16153
NOD1	no	107607	3.6692e-29	n/a	42	4.50394	145	Nlrp3, Nod2, Cxcl1, Ccl5, Irak1, Rora, Irak3, Tlr9, Dusp1, Casp4, Il17ra, Tlr3, Stat1, Nfkb1, Slc11a1, Cyld, Il17a, Tlr2, Pycard, Cd14, Cxcl16, Mavs, Ikbkg, Ddx58, Nfkbia, Traf2, Irf1, Rac1, Myd88, Ly96, Il1b, Icam1, Chuk, Ripk1, Ccl20, Tlr4, S100a8, Vcam1, Cflar, Tirap, Traf6, Casp1	216799, 257632, 14825, 20304, 16179, 19883, 73914, 81897, 19252, 12363, 16172, 142980, 20846, 18033, 18173, 74256, 16171, 24088, 66824, 12475, 66102, 228607, 16151, 230073, 18035, 22030, 16362, 19353, 17874, 17087, 16176, 15894, 12675, 19766, 20297, 21898, 20201, 22329, 12633, 117149, 22034, 12362
TBX21	yes	57765	3.83477e-29	n/a	50	6.8025	219	Lgals1, Foxo1, Nlrp3, Il18r1, Alox5, Ccl5, Il4, Rora, Cxcr3, Cd86, Il17ra, Rorc, Stat1, Il1r1, Cd4, Notch1, Il17a, Ifng, Tlr2, Socs3, Il15, Cd28, Tgfb1, Tnfaip3, Fasl, Tbxa2r, Mir29a, Cxcl10, Jak2, Irf1, Irf5, Id3, Tgfbr3, Myd88, Cd40, Stat3, Il18, Havcr1, Il22, Cd226, Il13, Tnfrsf18, Tlr4, Il4ra, Pdcd1, Irf8, Havcr2, Il10, Ctla4, Mir192	16852, 56458, 216799, 16182, 11689, 20304, 16189, 19883, 12766, 12524, 16172, 19885, 20846, 16177, 12504, 18128, 16171, 15978, 24088, 12702, 16168, 12487, 21803, 21929, 14103, 21390, 387222, 15945, 16452, 16362, 27056, 15903, 21814, 17874, 21939, 20848, 16173, 171283, 50929, 225825, 16163, 21936, 21898, 16190, 18566, 15900, 171285, 16153, 12477, 387187
NOS3	yes	18127	4.5945e-29	n/a	44	5.06305	163	Ass1, Rock1, Ncf1, Vasp, Akt1, Bdkrb1, Ptgis, Nox1, Bdkrb2, Hmox2, Ephx2, Hdac5, Ddah2, Vegfa, Nox4, Cth, Aqp1, Pik3r1, Flt1, Hmox1, Sod2, Nos2, Ednrb, Capn1, Agtr2, Prkg1, Rock2, Npr1, Tek, Sod3, Gpx1, Dusp4, Ptgs1, Cybb, Grk2, S1pr1, Ace, Angpt1, Cdh5, Gja5, Sirt1, Prkaa1, Vcam1, Edn1	11898, 19877, 17969, 22323, 11651, 12061, 19223, 237038, 12062, 15369, 13850, 15184, 51793, 22339, 50490, 107869, 11826, 18708, 14254, 15368, 20656, 18126, 13618, 12333, 11609, 19091, 19878, 18160, 21687, 20657, 14775, 319520, 19224, 13058, 110355, 13609, 11421, 11600, 12562, 14613, 93759, 105787, 22329, 13614
CCL8	no	20307	4.82216e-29	n/a	50	6.83356	220	Tnf, Csf1r, Mmp9, Cxcl1, Ptges, Ccl5, Mmp14, Elavl1, Cfb, Cxcr3, Tnfrsf1b, Postn, Csf1, Ccr2, Fcgr2b, Sall1, Ccl2, Cx3cl1, Ccl4, Mir146, Ccr1, Cxcr4, Ifng, Il17c, Cxcr2, Il15, Ccl3, Ccr5, Rela, Itgb5, Sod2, Cxcl16, Tnfaip3, Cxcl10, Il1a, Cx3cr1, Cxcl12, Il1b, Dpp4, Chil1, Stat3, Il13, Ccl20, Jam3, Mmp13, Tlr4, Vcam1, Il10, Kitl, Il6	21926, 12978, 17395, 14825, 64292, 20304, 17387, 15568, 14962, 12766, 21938, 50706, 12977, 12772, 14130, 58198, 20296, 20312, 20303, 387164, 12768, 12767, 15978, 234836, 12765, 16168, 20302, 12774, 19697, 16419, 20656, 66102, 21929, 15945, 16175, 13051, 20315, 16176, 13482, 12654, 20848, 16163, 20297, 83964, 17386, 21898, 22329, 16153, 17311, 16193
CTGF	yes	14219	4.92287e-29	n/a	57	9.16318	295	Mmp2, Egr1, Mapk8, Rock1, Sphk1, Agt, Sgk1, Postn, Dusp1, Atp6ap2, Gdf15, Smad3, Pdgfb, Bmp4, Atf3, Ccl2, Vegfa, Nox4, Bgn, Serpine1, Map3k5, Hbegf, Ilk, Cyr61, Tnfrsf21, Thbs1, Tgfb1, Mkl1, Tnfaip3, Smad7, Smad2, Rac1, Lgals3, Rock2, Tgm2, Spp1, Havcr1, C3ar1, Cybb, S1pr1, S1pr2, Mmp13, Yap1, Mir21a, Ager, Ntrk1, Fn1, Mapk3, Hgf, Fgf7, Mir29b-1, Hif1a, Traf6, Wisp1, Gper1, Rhoa, Itgb1	17390, 13653, 26419, 19877, 20698, 11606, 20393, 50706, 19252, 70495, 23886, 17127, 18591, 12159, 11910, 20296, 22339, 50490, 12111, 18787, 26408, 15200, 16202, 16007, 94185, 21825, 21803, 223701, 21929, 17131, 17126, 19353, 16854, 19878, 21817, 20750, 171283, 12267, 13058, 13609, 14739, 17386, 22601, 387140, 11596, 18211, 14268, 26417, 15234, 14178, 387223, 15251, 22034, 22402, 76854, 11848, 164…
PECAM1	no	18613	5.14188e-29	n/a	56	8.8215	284	Itgav, Sele, Nt5e, F2r, Vegfd, Entpd1, Itga1, Fcgr2b, Pdgfb, Nos3, Ly6a, Cd38, Cd36, Vegfa, Cxcr4, F8, Flt1, Src, Prox1, Cd44, Cd47, Cd14, Mme, Thbs1, Itgb2, Itgax, Itgam, Lgals3, Cd274, F3, C5ar1, Tek, Ptpn11, Angpt2, Itga4, Cd200, Icam1, Vtn, C3ar1, Cd80, Pou5f1, Col18a1, Efnb2, Jam3, Itga5, Selp, Angpt1, Cdh5, Adam10, Vcam1, Vwf, Fst, Epas1, Hif1a, Itgb1, Pdgfrb	16410, 20339, 23959, 14062, 14205, 12495, 109700, 14130, 18591, 18127, 110454, 12494, 12491, 22339, 12767, 14069, 14254, 20779, 19130, 12505, 16423, 12475, 17380, 21825, 16414, 16411, 16409, 16854, 60533, 14066, 12273, 21687, 19247, 11601, 16401, 17470, 15894, 22370, 12267, 12519, 18999, 12822, 13642, 83964, 16402, 20344, 11600, 12562, 11487, 22329, 22371, 14313, 13819, 15251, 16412, 18596
FADD	no	14082	6.05573e-29	n/a	50	6.86462	221	Fas, Mapk8, Nlrp3, Smpd1, Tnfsf10, Tnf, Park7, Bax, Irak1, Irf7, Ikbkb, Tnfrsf1b, Irak4, Casp4, Tlr3, Stat1, Nfkb1, Mlkl, Tnfrsf1a, Dnase1, Dnm1l, Bcl2l1, Pmaip1, Ticam1, Shc1, Tnfrsf21, Map3k1, Mavs, Ikbkg, Fasl, Traf2, Casp2, Myd88, Cd40, Rheb, Chuk, Bak1, Ripk1, Bid, Atg5, Pin1, Bcl2, Ripk3, Parp1, Tnfsf12, Casp9, Cflar, Traf6, Casp1, Casp8	14102, 26419, 216799, 20597, 22035, 21926, 57320, 12028, 16179, 54123, 16150, 21938, 266632, 12363, 142980, 20846, 18033, 74568, 21937, 13419, 74006, 12048, 58801, 106759, 20416, 94185, 26401, 228607, 16151, 14103, 22030, 12366, 17874, 21939, 19744, 12675, 12018, 19766, 12122, 11793, 23988, 12043, 56532, 11545, 21944, 12371, 12633, 22034, 12362, 12370
IL1	no	111343	6.10051e-29	n/a	44	5.09411	164	Nlrp3, Ptx3, Il18r1, Sele, Tnf, Cxcl1, Ptges, Ccl5, Il4, Irak1, Ikbkb, Irak4, Csf1, Il1r1, Ccl2, Il17a, Map3k8, Ifng, Ticam1, Pycard, Ccl3, Il33, Hdac4, Nos2, Ikbkg, Nfkbia, Il1a, Cebpd, Myd88, Il1b, Icam1, Chuk, Il18, Il13, Mmp13, Sigirr, Vcam1, Pla2g4a, Tirap, Il10, Traf6, Kitl, Casp1, Il6	216799, 19288, 16182, 20339, 21926, 14825, 64292, 20304, 16189, 16179, 16150, 266632, 12977, 16177, 20296, 16171, 26410, 15978, 106759, 66824, 20302, 77125, 208727, 18126, 16151, 18035, 16175, 12609, 17874, 16176, 15894, 12675, 16173, 16163, 17386, 24058, 22329, 18783, 117149, 16153, 22034, 17311, 12362, 16193
PRKCD	yes	18753	6.23016e-29	n/a	54	8.16921	263	Msr1, Mapk8, Smpd1, Ncf1, Tnfsf10, Akt1, Irak1, Ptger3, Elavl1, Sphk1, Nox1, Ikbkb, Dusp1, Smad3, Stat1, Hdac5, Nox4, Nfe2l2, Slc12a2, Map3k5, Dnm1l, Bcl2l11, Pde4a, Pik3r1, Adam17, Src, Prkce, Rela, Shc1, Rad9a, Jak2, Rac1, Prkcg, Casp2, Jun, Gsk3b, Stat3, Jak1, Chuk, Mapk14, Prkcb, Camk2d, Prex1, Cd5l, Lcn2, Casp9, Mapk3, Prkca, Tirap, Irs2, Abl1, Wisp1, Rhoa, Fyn	20288, 26419, 20597, 17969, 22035, 11651, 16179, 19218, 15568, 20698, 237038, 16150, 19252, 17127, 20846, 15184, 50490, 18024, 20496, 26408, 74006, 12125, 18577, 18708, 11491, 20779, 18754, 19697, 20416, 19367, 16452, 19353, 18752, 12366, 16476, 56637, 20848, 16451, 12675, 26416, 18751, 108058, 277360, 11801, 16819, 12371, 26417, 18750, 117149, 384783, 11350, 22402, 11848, 14360
SHC1	yes	20416	6.64553e-29	n/a	52	7.51692	242	Mapk8, Foxo3, Il6st, Egf, Csf1r, F2r, Akt1, Mir34a, Aqp4, Csf1, Stat5a, Lcp2, Fcgr2b, Stat1, Erbb2, Stat6, Pik3r1, Src, Thpo, Igf1r, Sod2, Jak2, Prkcd, Nrg1, Rac1, Sirt3, Ngf, Ntrk3, Igf1, Tek, Ptpn11, Jak1, Pin1, Ghr, Shc3, Prkcb, Cblb, Egfr, Ntrk1, Sirpa, Il4ra, Erbb4, Cdh5, Fgfr1, Sirt1, Mapk3, Met, Irs2, Abl1, Kitl, Fyn, Pdgfrb	26419, 56484, 16195, 13645, 12978, 14062, 11651, 723848, 11829, 12977, 20850, 16822, 14130, 20846, 13866, 20852, 18708, 20779, 21832, 16001, 20656, 16452, 18753, 211323, 19353, 64384, 18049, 18213, 16000, 21687, 19247, 16451, 23988, 14600, 20418, 18751, 208650, 13649, 18211, 19261, 16190, 13869, 12562, 14182, 93759, 26417, 17295, 384783, 11350, 17311, 14360, 18596
TRAF1	no	22029	8.63239e-29	n/a	47	5.9949	193	Fas, Mapk8, Tnf, Mmp9, Ccl5, Irak3, Ikbkb, Tnfrsf1b, Tert, Tlr3, Nfkb1, Cx3cl1, Tnfrsf1a, Map3k5, Birc5, Bcl2l11, Bcl2l1, Fcgr4, Nfkb2, Ticam1, Pycard, Ptgs2, Rela, Tnfaip3, Ikbkg, Nfkbia, Fasl, Traf2, Il1a, Irf5, Ctgf, Cd40, Icam1, Hdac6, Ripk1, Bid, Bcl2, Tnfrsf18, Ripk3, Agtr1a, Tnfsf12, S100a8, Cflar, Ctla4, Traf6, Hyou1, Casp8	14102, 26419, 21926, 17395, 20304, 73914, 16150, 21938, 21752, 142980, 18033, 20312, 21937, 26408, 11799, 12125, 12048, 246256, 18034, 106759, 66824, 19225, 19697, 21929, 16151, 18035, 14103, 22030, 16175, 27056, 14219, 21939, 15894, 15185, 19766, 12122, 12043, 21936, 56532, 11607, 21944, 20201, 12633, 12477, 22034, 12282, 12370
ENG	no	13805	9.36645e-29	n/a	48	6.30551	203	Itgav, Sele, Nt5e, Mmp14, Smad6, Vegfd, Itga1, Smad3, Bmp4, Nos3, Ly6a, Kcp, Cd38, Vegfa, Notch1, Acvr1, Flt1, Cd44, Cd14, Mme, Tgfb1, Smad7, Mdk, Smad2, Itgam, Nr1h3, F3, Tek, Tgfbr3, Angpt2, Ctgf, Itga4, Cd200, Icam1, Chil1, Trpc6, Cd80, Pou5f1, Col18a1, Nanog, Itga5, Selp, Angpt1, Cdh5, Vcam1, Vwf, Itgb1, Pdgfrb	16410, 20339, 23959, 17387, 17130, 14205, 109700, 17127, 12159, 18127, 110454, 333088, 12494, 22339, 18128, 11477, 14254, 12505, 12475, 17380, 21803, 17131, 17242, 17126, 16409, 22259, 14066, 21687, 21814, 11601, 14219, 16401, 17470, 15894, 12654, 22068, 12519, 18999, 12822, 71950, 16402, 20344, 11600, 12562, 22329, 22371, 16412, 18596
CD28	yes	12487	9.51273e-29	n/a	50	6.92675	223	Fas, Smpd1, Il4, Ikbkb, Tnfrsf1b, Lcp2, Cd86, Cd38, Tnfrsf1a, Cd4, Stat6, Map3k8, Ifng, Bcl2l1, Pik3r1, Il15, Cd44, Cd47, Rela, Map3k1, Pdcd1lg2, Itgb2, Tnfaip3, Fasl, Fyb, Itgax, Irf5, Cd274, Cd74, Tgfbr3, Itga4, Dpp4, Cd40, Icam1, Chuk, Tbx21, Il22, Cd226, Cd80, Il13, Tnfrsf18, Cblb, Itga5, Pdcd1, Havcr2, Il10, Ctla4, Itgb1, Fyn, Tec	14102, 20597, 16189, 16150, 21938, 16822, 12524, 12494, 21937, 12504, 20852, 26410, 15978, 12048, 18708, 16168, 12505, 16423, 19697, 26401, 58205, 16414, 21929, 14103, 23880, 16411, 27056, 60533, 16149, 21814, 16401, 13482, 21939, 15894, 12675, 57765, 50929, 225825, 12519, 16163, 21936, 208650, 16402, 18566, 171285, 16153, 12477, 16412, 14360, 21682
TNFAIP3	yes	21929	9.61312e-29	n/a	63	11.4928	370	Pfkfb3, Egr1, Ppp1r15a, Nlrp3, Sele, Tnf, Nod2, Cxcl1, Ccl5, Irak1, Nampt, Nr3c1, Tsc1, Ikbkb, Dusp1, Casp4, Csf1, Fcgr2b, Atf3, Nfkb1, Ccl4, Tnfrsf1a, Plau, Cyld, Il17a, Gadd45a, Bcl2l11, Fcgr4, Pmaip1, Hbegf, Nfkb2, Socs3, Rela, Cd28, Tnfrsf21, Sod2, Ikbkg, Nfkbia, Traf2, Il1a, Irf5, Itgam, Myd88, Ly96, Ctgf, Cd40, Icam1, Jak1, Chuk, Tbx21, Cd226, Pin1, Il13, Ccl20, Prkcb, Sigirr, Vcam1, Cflar,…	170768, 13653, 17872, 216799, 20339, 21926, 257632, 14825, 20304, 16179, 59027, 14815, 64930, 16150, 19252, 12363, 12977, 14130, 11910, 18033, 20303, 21937, 18792, 74256, 16171, 13197, 12125, 246256, 58801, 15200, 18034, 12702, 19697, 12487, 94185, 20656, 16151, 18035, 22030, 16175, 27056, 16409, 17874, 17087, 14219, 21939, 15894, 16451, 12675, 57765, 225825, 23988, 16163, 20297, 18751, 24058, 22…
TRAF3	no	22031	1.25726e-28	n/a	46	5.7464	185	Fas, Mapk8, Relb, Irak1, Irf7, Ikbkb, Tlr9, Tnfrsf1b, Irak4, Il17ra, Tlr3, Irf9, Stat1, Nfkb1, Il1r1, Tnfrsf1a, Map3k5, Cyld, Nfkb2, Ticam1, Rela, Tnfrsf21, Tnfaip3, Mavs, Ikbkg, Ddx58, Nfkbia, Traf2, Myd88, Creb1, Cd40, Jun, Cdkn2c, Jak1, Chuk, Ripk1, Ppp3cb, Tnfrsf18, Irf3, Tlr4, Tnfsf12, Casp9, Sigirr, Tmem173, Cflar, Traf6	14102, 26419, 19698, 16179, 54123, 16150, 81897, 21938, 266632, 16172, 142980, 16391, 20846, 18033, 16177, 21937, 26408, 74256, 18034, 106759, 19697, 94185, 21929, 228607, 16151, 230073, 18035, 22030, 17874, 12912, 21939, 16476, 12580, 16451, 12675, 19766, 19056, 21936, 54131, 21898, 21944, 12371, 24058, 72512, 12633, 22034
RELB	yes	19698	1.62291e-28	n/a	46	5.77746	186	Ehmt2, Tnf, Ccl5, Nr3c1, Vegfd, Ikbkb, Hes1, Cd86, Tlr3, Rorc, Nfkb1, Cx3cl1, Tnfrsf1a, Mir146, Cyld, Il17a, Map3k8, Bcl2l1, Nfkb2, Ticam1, Ccl3, Ptgs2, Mapk9, Rela, Map3k1, Sod2, Cxcl16, Ikbkg, Nfkbia, Traf2, Irf1, Cxcl12, Hdac1, Cd40, Jun, Gsk3b, Stat3, Chuk, Ppp3cb, Cd80, Ccl20, Irf3, Tnfsf12, Sirt1, Cflar, Irf8	110147, 21926, 20304, 14815, 14205, 16150, 15205, 12524, 142980, 19885, 18033, 20312, 21937, 387164, 74256, 16171, 26410, 12048, 18034, 106759, 20302, 19225, 26420, 19697, 26401, 20656, 66102, 16151, 18035, 22030, 16362, 20315, 433759, 21939, 16476, 56637, 20848, 12675, 19056, 12519, 20297, 54131, 21944, 93759, 12633, 15900
OSM	no	18413	1.8551e-28	n/a	44	5.21836	168	Flt3l, Il6st, Fgf2, Tnf, Cxcl1, Ccl5, Il4, Fstl1, Stat5a, Gpnmb, Smad3, Stat1, Ccl2, Plau, Serpine1, Stat6, Il17a, Socs3, Ccl3, Cyr61, Thpo, Il33, Cxcl10, Jak2, Prkcd, Il1a, Cebpd, Il1b, Ctgf, Chil1, Stat3, Jak1, Il22, Sost, Il13, Ccl20, Mmp13, Il4ra, Mapk3, Cntf, Hgf, Kitl, Hp, Il6	14256, 16195, 14173, 21926, 14825, 20304, 16189, 14314, 20850, 93695, 17127, 20846, 20296, 18792, 18787, 20852, 16171, 12702, 20302, 16007, 21832, 77125, 15945, 16452, 18753, 16175, 12609, 16176, 14219, 12654, 20848, 16451, 50929, 74499, 16163, 20297, 17386, 16190, 26417, 12803, 15234, 17311, 15439, 16193
TICAM2	no	225471	2.03437e-28	n/a	31	2.17431	70	Nlrp3, Relb, Irak1, Irak3, Irf7, Ikbkb, Irak4, Tlr3, Nfkb1, Il1r1, Tlr2, Nfkb2, Ticam1, Cd14, Map3k1, Tnfaip3, Mavs, Cxcl10, Il1a, Myd88, Ly96, Il1b, Icam1, Ripk1, Irf3, Tlr4, Tirap, Traf6, Casp1, Hspa1b, Casp8	216799, 19698, 16179, 73914, 54123, 16150, 266632, 142980, 18033, 16177, 24088, 18034, 106759, 12475, 26401, 21929, 228607, 15945, 16175, 17874, 17087, 16176, 15894, 19766, 54131, 21898, 117149, 22034, 12362, 15511, 12370
TNFRSF10B	no	21933	2.31313e-28	n/a	45	5.52897	178	Fas, Mapk8, Ppp1r15a, Smpd1, Foxo3, Relb, Tnfsf10, Braf, Elavl1, Trp53, Nox1, Tnfrsf1b, Casp4, Atf3, Sp1, Nfkb1, Tnfrsf1a, Ddit3, Notch1, Gadd45a, Birc5, Bcl2l11, Bcl2l1, Pmaip1, Nfkb2, Pycard, Rela, Rara, Tnfrsf21, Rxra, Fasl, Traf2, Prkcd, Casp2, Cd40, Bak1, Ripk1, Bid, Bcl2, Yap1, Parp1, Casp9, Cflar, Epas1, Casp8	14102, 26419, 17872, 20597, 56484, 19698, 22035, 109880, 15568, 22059, 237038, 21938, 12363, 11910, 20683, 18033, 21937, 13198, 18128, 13197, 11799, 12125, 12048, 58801, 18034, 66824, 19697, 19401, 94185, 20181, 14103, 22030, 18753, 12366, 21939, 12018, 19766, 12122, 12043, 22601, 11545, 12371, 12633, 13819, 12370
LYN	no	17096	2.35841e-28	n/a	59	10.1572	327	Msr1, Pik3cg, Mapk8, Ppp1r15a, Smpd1, Csf1r, Akt1, Park7, Sphk1, Tlr9, Stat5a, Lcp2, Fcgr2b, Epo, Tlr3, Sh3bp5, Cd38, Ccl4, Cd36, Cxcr4, Stat6, Pde4a, Pik3r1, Adam17, Tlr2, Src, Ptpn1, Cd44, Thpo, Shc1, Fgfr2, Mavs, Ddx58, Fyb, Jak2, Prkcd, Irf5, Itgam, Cdc42, Cd74, Tgfbr3, Myd88, Ly96, Ptpn11, Cd40, Stat3, Jak1, Prkcb, Cblb, Itga5, Fgfr1, Tnfsf12, Mapk3, Abl1, Traf6, Kitl, Fyn, Tec, Pdgfrb	20288, 30955, 26419, 17872, 20597, 12978, 11651, 57320, 20698, 81897, 20850, 16822, 14130, 13856, 142980, 24056, 12494, 20303, 12491, 12767, 20852, 18577, 18708, 11491, 24088, 20779, 19246, 12505, 21832, 20416, 14183, 228607, 230073, 23880, 16452, 18753, 27056, 16409, 12540, 16149, 21814, 17874, 17087, 19247, 21939, 20848, 16451, 18751, 208650, 16402, 14182, 21944, 26417, 11350, 22034, 17311, 143…
PTK2B	no	19229	2.86656e-28	n/a	52	7.73435	249	Stim1, Cd2ap, Mapk8, Egf, Csf1r, Akt1, Agt, Csf1, Lcp2, F2rl1, Nos3, Stat1, Ccl4, Pik3r1, Socs3, Src, Ccr5, Shc1, Tyrobp, Cd28, Kcnma1, Itgb2, Mcu, Fyb, Jak2, Prkcd, P2ry2, Nrg1, Rac1, Cdc42, Gsn, Cxcl12, Ptpn11, Creb1, Jun, Gsk3b, Vtn, Jak1, Mapk14, Cblb, Egfr, Camk2d, Grin1, Sirpa, Cdh5, Mapk3, Met, Edn1, Abl1, Rhoa, Fyn, Pdgfrb	20866, 12488, 26419, 13645, 12978, 11651, 11606, 12977, 16822, 14063, 18127, 20846, 20303, 18708, 12702, 20779, 12774, 20416, 22177, 12487, 16531, 16414, 215999, 23880, 16452, 18753, 18442, 211323, 19353, 12540, 227753, 20315, 19247, 12912, 16476, 56637, 22370, 16451, 26416, 208650, 13649, 108058, 14810, 19261, 12562, 26417, 17295, 13614, 11350, 11848, 14360, 18596
TLR8	no	170744	2.98625e-28	n/a	40	4.19332	135	Flt3l, Nlrp3, Tnf, Nod2, Irak1, Irak3, Irf7, Ikbkb, Tlr9, Irak4, Cd86, Tfeb, Tlr3, Stat1, Nfkb1, Tlr2, Ticam1, Ccl3, Cd14, Map3k1, Mavs, Ikbkg, Ddx58, Nfkbia, Cxcl10, Irf1, Irf5, Myd88, Ly96, Il1b, Cd40, Chuk, Cd80, Irf3, Mir21a, Tlr4, Tirap, Il10, Traf6, Casp1	14256, 216799, 21926, 257632, 16179, 73914, 54123, 16150, 81897, 266632, 12524, 21425, 142980, 20846, 18033, 24088, 106759, 20302, 12475, 26401, 228607, 16151, 230073, 18035, 15945, 16362, 27056, 17874, 17087, 16176, 21939, 12675, 12519, 54131, 387140, 21898, 117149, 16153, 22034, 12362
CCL6	no	20305	3.29495e-28	n/a	35	3.01298	97	Ltb4r1, Mmp2, Sftpd, Mmp9, Cxcl1, Ptges, Ccl5, Il4, Cxcr3, Gpnmb, Ccr2, Adora2a, Mt1, Ccl2, Cx3cl1, Ccl4, Ccr1, Cxcr4, Cxcr2, Ccl3, Aldh2, Ccr5, Il33, Cxcl16, Rxra, Cxcl10, Lgals3, Trim72, Cxcl12, Il1b, Il13, Ccl20, Irf8, Alox5ap, Kitl	16995, 17390, 20390, 17395, 14825, 64292, 20304, 16189, 12766, 93695, 12772, 11540, 17748, 20296, 20312, 20303, 12768, 12767, 12765, 20302, 11669, 12774, 77125, 66102, 20181, 15945, 16854, 434246, 20315, 16176, 16163, 20297, 15900, 11690, 17311
NFKBIA	yes	18035	3.53161e-28	n/a	55	8.79044	283	Mapk8, Ppp1r15a, Relb, Sele, Tnf, Akt1, Cxcl1, Irak1, Irak3, Sgk1, Ikbkb, Tlr9, Dusp1, Irak4, Hes1, Stat1, Nfkb1, Ccl2, Tnfrsf1a, Cyld, Map3k8, Gadd45a, Bcl2l1, Tlr2, Nfkb2, Ticam1, Ptgs2, Mapk9, Rela, Map3k1, Tnfaip3, Nos2, Smad7, Ikbkg, Traf2, Capn1, Irf1, Myd88, Ly96, Tgm2, Il1b, Cd40, Jun, Icam1, Chuk, Mapk14, Sftpa1, Irf3, Tlr4, Tnfsf12, Mapk3, Vcam1, Cflar, Traf6, Txnip	26419, 17872, 19698, 20339, 21926, 11651, 14825, 16179, 73914, 20393, 16150, 81897, 19252, 266632, 15205, 20846, 18033, 20296, 21937, 74256, 26410, 13197, 12048, 24088, 18034, 106759, 19225, 26420, 19697, 26401, 21929, 18126, 17131, 16151, 22030, 12333, 16362, 17874, 17087, 21817, 16176, 21939, 16476, 15894, 12675, 26416, 20387, 54131, 21898, 21944, 26417, 22329, 12633, 22034, 56338
RORC	yes	19885	3.88894e-28	n/a	45	5.59109	180	Lgals1, Relb, Il4, Rora, Sgk1, Cxcr3, Entpd1, Stat5a, Lcp2, Smad3, Il17ra, Stat1, Il1r1, Cd4, Stat6, Il17a, Ifng, Fabp4, Bcl2l1, Il17c, Socs3, Nr1h2, Prox1, Rara, Il33, Tgfb1, Scd1, Rxra, Clock, Fasl, Cxcl10, Capn1, Smad2, Nr1h3, Stat3, Tbx21, Il22, Arntl, Il13, Ccl20, Per2, Il10, Hif1a, Il6, Pparg	16852, 19698, 16189, 19883, 20393, 12766, 12495, 20850, 16822, 17127, 16172, 20846, 16177, 12504, 20852, 16171, 15978, 11770, 12048, 234836, 12702, 22260, 19130, 19401, 77125, 21803, 20249, 20181, 12753, 14103, 15945, 12333, 17126, 22259, 20848, 57765, 50929, 11865, 16163, 20297, 18627, 16153, 15251, 16193, 19016
MMP3	no	17392	4.25632e-28	n/a	55	8.8215	284	Angptl4, Crp, Ptger4, Mmp2, Ptx3, Tnf, F2r, Mmp9, Cxcl1, Ptges, Ccl5, Mmp14, Nox1, Postn, Itga1, Gpnmb, Bmp4, Rorc, Ccl2, Vegfa, Plau, Bgn, Serpine1, Il17a, Plaur, Adam17, Ccl3, Ptgs2, Cyr61, Itgb5, Cxcl16, Nos2, Dkk1, Tnfrsf12a, Cxcl10, Il1a, Gsn, F3, Il1b, Ctgf, Spp1, Chil1, Il22, S100a9, Ccl20, Itga5, Cd5l, Mmp13, Fn1, Tnfsf12, Hpgd, S100a8, Epas1, Itgb1, Il6	57875, 12944, 19219, 17390, 19288, 21926, 14062, 17395, 14825, 64292, 20304, 17387, 237038, 50706, 109700, 93695, 12159, 19885, 20296, 22339, 18792, 12111, 18787, 16171, 18793, 11491, 20302, 19225, 16007, 16419, 66102, 18126, 13380, 27279, 15945, 16175, 227753, 14066, 16176, 14219, 20750, 12654, 50929, 20202, 20297, 16402, 11801, 17386, 14268, 21944, 15446, 20201, 13819, 16412, 16193
FOXO1	yes	56458	4.43771e-28	n/a	69	14.2262	458	Akt2, Angptl4, Vnn1, Mir223, Mapk8, Foxo3, Akt1, Rictor, P2ry1, Elavl1, Sgk1, Hnf4a, Mtor, Smad3, Tfeb, Cd36, Cat, Ddit3, Rfwd2, Atg7, Fabp4, Gadd45a, Bcl2l11, Gas6, Pmaip1, Pik3r1, Pycard, Xbp1, Nr1h2, Ptpn1, Igf1r, Sod2, Dkk1, Rxra, Nr1i2, Ppard, Fasl, Smad2, Sirt3, Pten, Igf1, Id3, Nr1h3, Tek, Angpt2, Creb1, Angptl2, Gsk3b, Stat3, Chuk, Trpc6, Tbx21, Gpr17, Ppargc1a, Pdk4, Ccl20, Ppara, Txn1, …	11652, 57875, 22361, 723814, 26419, 56484, 11651, 78757, 18441, 15568, 20393, 15378, 56717, 17127, 21425, 12491, 12359, 13198, 26374, 74244, 11770, 13197, 12125, 14456, 58801, 18708, 66824, 22433, 22260, 19246, 16001, 20656, 13380, 20181, 18171, 19015, 14103, 17126, 64384, 19211, 16000, 15903, 22259, 21687, 11601, 12912, 26360, 56637, 20848, 12675, 22068, 57765, 574402, 19017, 27273, 20297, 19013…
STAT3	yes	20848	4.45715e-28	n/a	72	15.4998	499	Foxo1, Mir223, Mapk8, Relb, Il6st, Akt1, Adipoq, Rora, Irak3, Stat5a, Hes1, Mtor, Smad3, Il17ra, Atf3, Itgb6, Rorc, Irf9, Stat1, Nfkb1, Sh3bp5, Cyld, Pdcd4, Stat6, Il17a, Map3k8, Birc5, Bcl2l1, Pik3r1, Nfkb2, Socs3, Src, Prkce, Mir204, Ptpn1, Rela, Tnfrsf21, Map3k1, Mkl1, Jak2, Prkcd, Irf1, Smad2, Cd274, Cebpd, Ptpn11, Jun, Chil1, Jak1, Chuk, Tbx21, Il22, Pou5f1, Mapk14, Ccl20, Nanog, Egfr, S1pr1…	56458, 723814, 26419, 19698, 16195, 11651, 11450, 19883, 73914, 20850, 15205, 56717, 17127, 16172, 11910, 16420, 19885, 16391, 20846, 18033, 24056, 74256, 18569, 20852, 16171, 26410, 11799, 12048, 18708, 18034, 12702, 20779, 18754, 387200, 19246, 19697, 94185, 26401, 223701, 16452, 18753, 16362, 17126, 60533, 12609, 19247, 16476, 12654, 16451, 12675, 57765, 50929, 18999, 26416, 20297, 71950, 1364…
IL2RA	no	16184	5.40942e-28	n/a	53	8.16921	263	Fas, Mrc1, Il18r1, Nt5e, Il4, Cxcr3, Tnfrsf1b, Entpd1, Irak4, Itga1, Stat5a, Fcgr2b, Cd86, Il1r1, Cd38, Ccl4, Tnfrsf1a, Cd4, Il17a, Ifng, Il15, Ccl3, Cd44, Cd14, Cd28, Mme, Itgb2, Tnfaip3, Cxcl10, Itgax, Irf5, Itgam, Cd274, Cd74, Itga4, Dpp4, Cd40, Cd200, Icam1, Jak1, Tbx21, Cd226, Cd80, Il13, Tnfrsf18, Itga5, Il4ra, Pdcd1, Havcr2, Il10, Ctla4, Itgb1, Tec	14102, 17533, 16182, 23959, 16189, 12766, 21938, 12495, 266632, 109700, 20850, 14130, 12524, 16177, 12494, 20303, 21937, 12504, 16171, 15978, 16168, 20302, 12505, 12475, 12487, 17380, 16414, 21929, 15945, 16411, 27056, 16409, 60533, 16149, 16401, 13482, 21939, 17470, 15894, 16451, 57765, 225825, 12519, 16163, 21936, 16402, 16190, 18566, 171285, 16153, 12477, 16412, 21682
LY96	yes	17087	5.52602e-28	n/a	37	3.50997	113	Msr1, Stim1, Nlrp3, Ptx3, Sftpd, Nod2, Irak1, Tlr9, Irak4, Aoah, Tlr3, Stat1, Nfkb1, Il1r1, Cd36, Tlr2, Ticam1, Hmgb1, Cd14, Tnfaip3, Nfkbia, Cx3cr1, Myd88, Chuk, S100a9, Ackr3, Ghr, Sftpa1, Irf3, Tlr4, Bmi1, Hspd1, Sigirr, S100a8, Tirap, Traf6, Casp1	20288, 20866, 216799, 19288, 20390, 257632, 16179, 81897, 266632, 27052, 142980, 20846, 18033, 16177, 12491, 24088, 106759, 15289, 12475, 21929, 18035, 13051, 17874, 12675, 20202, 12778, 14600, 20387, 54131, 21898, 12151, 15510, 24058, 20201, 117149, 22034, 12362
LTA	no	16992	6.03242e-28	n/a	47	6.24339	201	Plce1, Relb, Il18r1, Tnf, Nod2, Cxcl1, Ccl5, Il4, Irak1, Tnfrsf1b, Fcgr2b, Il1r1, Ccl4, Tnfrsf1a, Il17a, Ifng, Fcgr4, Tlr2, Pycard, Il15, Ccl3, Park2, Tgfb1, Fasl, Cxcl10, Traf2, Il1a, Mif, Il1b, Cd40, Icam1, Il18, Bak1, Il22, Ripk1, Il13, Ccl20, Ager, Il4ra, Tnfsf12, Vcam1, Tirap, Il10, Ctla4, Alox5ap, Kitl, Il6	74055, 19698, 16182, 21926, 257632, 14825, 20304, 16189, 16179, 21938, 14130, 16177, 20303, 21937, 16171, 15978, 246256, 24088, 66824, 16168, 20302, 50873, 21803, 14103, 15945, 22030, 16175, 17319, 16176, 21939, 15894, 16173, 12018, 50929, 19766, 16163, 20297, 11596, 16190, 21944, 22329, 117149, 16153, 12477, 11690, 17311, 16193
PDGFRB	yes	18596	7.41363e-28	n/a	55	8.91469	287	Mertk, Itgav, Mfge8, Nt5e, Fgf2, Sesn2, Csf1r, Akt1, Mllt3, Braf, Mir34a, Tsc1, Vegfd, Mtor, Pdgfb, Il1r1, Vegfa, Pik3r1, Flt1, Src, Ptpn1, Prox1, Shc1, Park2, Igf1r, Fgfr2, Jak2, Ntrk3, Pten, Lgals3, Mprip, F3, Tek, Ptpn11, Tgm2, Jak1, Grk2, Efnb2, Cblb, Egfr, S1pr1, Prex1, Ntrk1, Erbb4, Fn1, Cdh5, Fgfr1, Mapk3, Met, Epas1, Agtr1b, Abl1, Kitl, Itgb1, Fyn	17289, 16410, 17304, 23959, 14173, 230784, 12978, 11651, 70122, 109880, 723848, 64930, 14205, 56717, 18591, 16177, 22339, 18708, 14254, 20779, 19246, 19130, 20416, 50873, 16001, 14183, 16452, 18213, 19211, 16854, 26936, 14066, 21687, 19247, 21817, 16451, 110355, 13642, 208650, 13649, 13609, 277360, 18211, 13869, 14268, 12562, 14182, 26417, 17295, 13819, 11608, 11350, 17311, 16412, 14360
CCR7	no	12775	7.49432e-28	n/a	51	7.54798	243	Ptger4, Foxo1, Mrc1, Relb, Mmp9, Ccl5, Vegfd, Cxcr3, Tlr9, Ccr2, Cd86, Ccl2, Cx3cl1, Cd38, Ccl4, Dicer1, Cd4, Ccr1, Cxcr4, Cxcr2, Il15, Ccl3, Nr1h2, Ccr5, Cd14, Cd28, Cxcl16, Pdcd1lg2, Itgb2, Fyb, Cxcl10, Itgax, Itgam, Cx3cr1, Cd274, Nr1h3, Cd74, Cxcl12, Itga4, Cd40, Icam1, Cd80, Ackr3, Ccl20, Tnfrsf18, S1pr1, Pdcd1, Havcr2, Il10, Epas1, Ctla4	19219, 56458, 17533, 19698, 17395, 20304, 14205, 12766, 81897, 12772, 12524, 20296, 20312, 12494, 20303, 192119, 12504, 12768, 12767, 12765, 16168, 20302, 22260, 12774, 12475, 12487, 66102, 58205, 16414, 23880, 15945, 16411, 16409, 13051, 60533, 22259, 16149, 20315, 16401, 21939, 15894, 12519, 12778, 20297, 21936, 13609, 18566, 171285, 16153, 13819, 12477
NPY6R	no	18169	7.71379e-28	n/a	40	4.28651	138	Lgals1, Mapk8, Egf, Akt1, Nox1, Ntn1, Slc12a2, Pik3r1, Src, Prkce, Shc1, Igf1r, Jak2, Prkcd, Npy5r, Rac1, Itgax, Itgam, Rock2, Ptpn11, Panx1, Ctgf, Jun, Stat3, Chuk, Trpc6, Mapk14, Atg5, Egfr, S1pr1, Grin1, Fn1, Mapk3, Hgf, Prkca, Ppp2ca, Abl1, Rhoa, Fyn, Pdgfrb	16852, 26419, 13645, 11651, 237038, 18208, 20496, 18708, 20779, 18754, 20416, 16001, 16452, 18753, 18168, 19353, 16411, 16409, 19878, 19247, 55991, 14219, 16476, 20848, 12675, 22068, 26416, 11793, 13649, 13609, 14810, 14268, 26417, 15234, 18750, 19052, 11350, 11848, 14360, 18596
TLR7	no	170743	9.64877e-28	n/a	42	4.84562	156	Flt3l, Nlrp3, Tnfsf10, Nod2, Ccl5, Irak1, Irak3, Irf7, Tlr9, Irak4, Fcgr2b, Cd86, Tlr3, Irf9, Stat1, Ccl4, Mir146, Il17a, Tlr2, Ticam1, Xbp1, Ccl3, Cd14, Mavs, Ddx58, Cxcl10, Irf1, Irf5, Myd88, Ly96, Cd40, Chuk, Il22, Cd80, Pin1, Irf3, Tlr4, Sigirr, Irf8, Tirap, Traf6, Casp1	14256, 216799, 22035, 257632, 20304, 16179, 73914, 54123, 81897, 266632, 14130, 12524, 142980, 16391, 20846, 20303, 387164, 16171, 24088, 106759, 22433, 20302, 12475, 228607, 230073, 15945, 16362, 27056, 17874, 17087, 21939, 12675, 50929, 12519, 23988, 54131, 21898, 24058, 15900, 117149, 22034, 12362
CXCR2	yes	12765	9.71746e-28	n/a	43	5.12517	165	Ltb4r1, Pik3cg, Mfge8, Il6st, Il18r1, Vasp, Cxcl1, Ccl5, Cxcr3, Ccr2, Il1r1, C5ar2, Ccl2, Cx3cl1, Ccl4, Ccr1, Cxcr4, Slc11a1, Il17a, Adam17, Tlr2, Socs3, Ccl3, Cyr61, Ccr5, Rela, Il33, Itgb2, Cxcl10, Itgam, Cx3cr1, Cd74, C5ar1, Cxcl12, Mif, Trpc6, Gpr17, Ackr3, Grk2, Ccl20, Il4ra, Lcn2, Ppm1d	16995, 30955, 17304, 16195, 16182, 22323, 14825, 20304, 12766, 12772, 16177, 319430, 20296, 20312, 20303, 12768, 12767, 18173, 16171, 11491, 24088, 12702, 20302, 16007, 12774, 19697, 77125, 16414, 15945, 16409, 13051, 16149, 12273, 20315, 17319, 22068, 574402, 12778, 110355, 20297, 16190, 16819, 53892
IKBKE	no	56489	1.2049e-27	n/a	41	4.59712	148	Akt2, Foxo3, Relb, Akt1, Ccl5, Irak1, Irf7, Ikbkb, Irak4, Tlr3, Stat1, Nfkb1, Cyld, Il17a, Map3k8, Nfkb2, Ticam1, Pycard, Pml, Rela, Map3k1, Tnfaip3, Mavs, Ikbkg, Ddx58, Nfkbia, Fyb, Traf2, Irf5, Cebpd, Myd88, Stat3, Chuk, Sgpl1, Cybb, Irf3, Yap1, Tlr4, Gsk3a, Tmem173, Traf6	11652, 56484, 19698, 11651, 20304, 16179, 54123, 16150, 266632, 142980, 20846, 18033, 74256, 16171, 26410, 18034, 106759, 66824, 18854, 19697, 26401, 21929, 228607, 16151, 230073, 18035, 23880, 22030, 27056, 12609, 17874, 20848, 12675, 20397, 13058, 54131, 22601, 21898, 606496, 72512, 22034
CLEC7A	no	56644	1.27972e-27	n/a	42	4.87668	157	Ltb4r1, Mrc1, Nlrp3, Ptx3, Relb, Nod2, Cxcl1, Irak1, Tlr9, Lcp2, Fcgr2b, Cd86, Tlr3, Nfkb1, Trem1, Il1r1, Il17a, Tlr2, Src, Cd14, Tyrobp, Il33, Pdcd1lg2, Prkcd, Itgax, Irf5, Itgam, Myd88, Ptpn11, Il1b, Cd40, Tbx21, Il22, Cd80, Il13, Ccl20, Cblb, Tlr4, Tirap, Il10, Casp1, Casp8	16995, 17533, 216799, 19288, 19698, 257632, 14825, 16179, 81897, 16822, 14130, 12524, 142980, 18033, 58217, 16177, 16171, 24088, 20779, 12475, 22177, 77125, 58205, 18753, 16411, 27056, 16409, 17874, 19247, 16176, 21939, 57765, 50929, 12519, 16163, 20297, 208650, 21898, 117149, 16153, 12362, 12370
ARG1	no	11846	1.43094e-27	n/a	40	4.34863	140	Msr1, Lgals1, Mrc1, Ass1, Il4, Ccr2, Cd86, Nos3, Ccl2, Ddah2, Pdcd4, Stat6, Cxcr2, Ccl3, Ptgs2, Il33, Hdac4, Pdcd1lg2, Nos2, Cxcl10, Itgax, Irf5, Itgam, Cx3cr1, Lgals3, Nr1h3, Myd88, Tgm2, Il1b, Dusp4, Cd200, Stat3, S100a9, Cd80, Il13, Il4ra, Irf8, Il10, Mir122, Il6	20288, 16852, 17533, 11898, 16189, 12772, 12524, 18127, 20296, 51793, 18569, 20852, 12765, 20302, 19225, 77125, 208727, 58205, 18126, 15945, 16411, 27056, 16409, 13051, 16854, 22259, 17874, 21817, 16176, 319520, 17470, 20848, 20202, 12519, 16163, 16190, 15900, 16153, 387231, 16193
ITGB3	no	16416	1.5359e-27	n/a	55	9.03894	291	Ptger4, Itgav, Mfge8, Il18r1, Sele, Clu, F2r, Mmp9, P2ry1, Itga1, Ccr2, Fcgr2b, Slc1a1, Pdgfb, Itgb6, Cx3cl1, Cd38, Cd36, Plau, Serpine1, Plaur, Fga, Src, Cd44, Thpo, Cd47, Cd14, Itgb5, Mme, Thbs1, Slc6a4, Itgb2, Capn1, Itgax, Itgam, F3, C5ar1, Tek, Itga4, Ptgs1, Spp1, Icam1, Vtn, Efnb2, Itga5, Ace, Ripk3, Selp, Sirpa, Fn1, Cdh5, Cldn4, Vcam1, Vwf, Itgb1	19219, 16410, 17304, 16182, 20339, 12759, 14062, 17395, 18441, 109700, 12772, 14130, 20510, 18591, 16420, 20312, 12494, 12491, 18792, 18787, 18793, 14161, 20779, 12505, 21832, 16423, 12475, 16419, 17380, 21825, 15567, 16414, 12333, 16411, 16409, 14066, 12273, 21687, 16401, 19224, 20750, 15894, 22370, 13642, 16402, 11421, 56532, 20344, 19261, 14268, 12562, 12740, 22329, 22371, 16412
HK2	no	15277	1.53711e-27	n/a	47	6.36764	205	Pfkfb3, Serpina1a, Nlrp3, Relb, Akt1, Sphk1, Sgk1, Smad3, Lrp2, Ccl2, Nox4, C3, Notch1, Dnm1l, Pik3r1, Ilk, Slc2a1, COX2, Hmox1, Cd47, Shc1, Ace2, Tgfb1, Itgb2, Nfkbia, Kl, Mir29a, Cxcl10, Sirt3, Umod, Ctgf, Slc9a1, Stat3, Trpc6, Il18, Havcr1, Il22, Ppargc1a, Pdk4, Lcn2, Sirt1, Gsk3a, Epas1, Hif1a, Pparg, Egln1, Txnip	170768, 20700, 216799, 19698, 11651, 20698, 20393, 17127, 14725, 20296, 50490, 12266, 18128, 74006, 18708, 16202, 20525, 17709, 15368, 16423, 20416, 70008, 21803, 16414, 18035, 16591, 387222, 15945, 64384, 22242, 14219, 20544, 20848, 22068, 16173, 171283, 50929, 19017, 27273, 16819, 93759, 606496, 13819, 15251, 19016, 112405, 56338
IRAK3	yes	73914	1.69338e-27	n/a	42	4.90774	158	Vnn1, Nlrp3, Tnf, Nod2, Cxcl1, Irak1, Tlr9, Dusp1, Irak4, Cd86, Atf3, Nfkb1, Trem1, Il1r1, Ccl2, Cyld, Map3k8, Pik3r1, Tlr2, Socs3, Pycard, Cd14, Tyrobp, Sod2, Itgb2, Nfkbia, Myd88, Il1b, Jun, Stat3, Chuk, Cd80, Mapk14, Il13, Sftpa1, Tlr4, Prkaa1, Sigirr, Tirap, Il10, Traf6, Pparg	22361, 216799, 21926, 257632, 14825, 16179, 81897, 19252, 266632, 12524, 11910, 18033, 58217, 16177, 20296, 74256, 26410, 18708, 24088, 12702, 66824, 12475, 22177, 20656, 16414, 18035, 17874, 16176, 16476, 20848, 12675, 12519, 26416, 16163, 20387, 21898, 105787, 24058, 117149, 16153, 22034, 19016
IL16	no	16170	2.15895e-27	n/a	41	4.65925	150	Flt3l, Il18r1, Sftpd, Cxcl1, Ccl5, Il4, Cxcr3, Ccr2, Cd86, Il17ra, Ccl2, Ccl4, Tnfrsf1a, Cd4, Cxcr4, Stat6, Il17a, Ifng, Il17c, Il15, Ccl3, Ccr5, Thpo, Cd28, Il33, Igf1r, Cxcl10, Il1a, Cxcl12, Arhgap15, Mif, Il1b, Il18, Il22, Cd80, Il13, Ccl20, S100a8, Il10, Kitl, Il6	14256, 16182, 20390, 14825, 20304, 16189, 12766, 12772, 12524, 16172, 20296, 20303, 21937, 12504, 12767, 20852, 16171, 15978, 234836, 16168, 20302, 12774, 21832, 12487, 77125, 16001, 15945, 16175, 20315, 76117, 17319, 16176, 16173, 50929, 12519, 16163, 20297, 20201, 16153, 17311, 16193
IRAK4	yes	266632	2.204e-27	n/a	39	4.1312	133	Mapk8, Nlrp3, Ncf1, Nod2, Irak1, Irak3, Irf7, Ikbkb, Tlr9, Tlr3, Stat1, Nfkb1, Il1r1, Map3k8, Tlr2, Ticam1, Pycard, Hmgb1, Nr1h2, Cd14, Cxcl16, Ikbkg, Nfkbia, Traf2, Irf5, Myd88, Ly96, Il1b, Jun, Chuk, Il18, Ripk1, Irf3, Tlr4, Sigirr, Slc7a11, Tirap, Traf6, Casp1	26419, 216799, 17969, 257632, 16179, 73914, 54123, 16150, 81897, 142980, 20846, 18033, 16177, 26410, 24088, 106759, 66824, 15289, 22260, 12475, 66102, 16151, 18035, 22030, 27056, 17874, 17087, 16176, 16476, 12675, 16173, 19766, 54131, 21898, 24058, 26570, 117149, 22034, 12362
TLR9	yes	81897	2.26403e-27	n/a	45	5.80853	187	Grn, Flt3l, Mir223, Nlrp3, Ncf1, Nod2, Irak1, Irak3, Irf7, Irak4, Fcgr2b, Cd86, Pdgfb, Tlr3, Nfkb1, Trem1, Slc11a1, Fcgr4, Tlr2, Ticam1, Hmgb1, Cd14, Cxcl16, Ddx58, Nfkbia, Cxcl10, Irf1, Irf5, Myd88, Ly96, Cd40, Chuk, Cd80, Ccl20, Irf3, Ager, Tlr4, Sigirr, Tmem173, Lnpep, Irf8, Tirap, Il10, Traf6, Hyou1	14824, 14256, 723814, 216799, 17969, 257632, 16179, 73914, 54123, 266632, 14130, 12524, 18591, 142980, 18033, 58217, 18173, 246256, 24088, 106759, 15289, 12475, 66102, 230073, 18035, 15945, 16362, 27056, 17874, 17087, 21939, 12675, 12519, 20297, 54131, 11596, 21898, 24058, 72512, 240028, 15900, 117149, 16153, 22034, 12282
BCL2L11	yes	12125	2.2881e-27	n/a	60	10.9648	353	Akt2, Fas, Foxo1, Egr1, Mapk8, Ppp1r15a, Foxo3, Tnfsf10, Akt1, Bax, Braf, Mir34a, Sphk1, Casp4, Stat5a, Mtor, Smad3, Stat1, Ddit3, Map3k5, Hspb2, Gadd45a, Birc5, Bcl2l1, Pmaip1, Pik3r1, Nfkb2, Pycard, Xbp1, Il15, Mapk9, Tet2, Rela, Tnfrsf21, Sod2, Tnfaip3, Rad9a, Fasl, Prkcd, Pten, Casp2, Ptpn11, Dusp4, Jun, Gsk3b, Cdkn2c, Bak1, Bid, Bcl2, Parp1, Lcn2, Casp9, Mapk3, Cflar, Ppp2ca, Irs2, Abl1, Mir…	11652, 14102, 56458, 13653, 26419, 17872, 56484, 22035, 11651, 12028, 109880, 723848, 20698, 12363, 20850, 56717, 17127, 20846, 13198, 26408, 69253, 13197, 11799, 12048, 58801, 18708, 18034, 66824, 22433, 16168, 26420, 214133, 19697, 94185, 20656, 21929, 19367, 14103, 18753, 19211, 12366, 19247, 319520, 16476, 56637, 12580, 12018, 12122, 12043, 11545, 16819, 12371, 26417, 12633, 19052, 384783, 11…
IL21	no	60505	2.5927e-27	n/a	44	5.52897	178	Rae1, Flt3l, Il4, Rora, Tlr9, Stat5a, Il17ra, Rorc, Stat1, Il1r1, Cd4, Stat6, Il17a, Ifng, Bcl2l11, Il17c, Socs3, Il15, Ccl3, Cd28, Il33, Tnfaip3, Mir29a, Cxcl10, Irf5, Rock2, Il1b, Cd40, Dusp4, Stat3, Jak1, Il18, Tbx21, Il22, Cd226, Il13, Ccl20, Il4ra, Apex1, Pdcd1, Havcr2, Il10, Ctla4, Il6	66679, 14256, 16189, 19883, 81897, 20850, 16172, 19885, 20846, 16177, 12504, 20852, 16171, 15978, 12125, 234836, 12702, 16168, 20302, 12487, 77125, 21929, 387222, 15945, 27056, 19878, 16176, 21939, 319520, 20848, 16451, 16173, 57765, 50929, 225825, 16163, 20297, 16190, 11792, 18566, 171285, 16153, 12477, 16193
VEGFC	no	22341	2.945e-27	n/a	42	4.96986	160	Ptger4, Mmp2, Fgf2, Mmp9, Mmp14, Elavl1, Vegfd, Lcp2, Pdgfb, Hpse, Vegfa, Cxcr4, Birc5, Flt1, Hmgb1, Prox1, Ptgs2, Cyr61, Thbs1, Dkk1, Mdk, Cebpd, Tek, Id1, Mta1, Sod3, Angpt2, Ctgf, Itga4, Pin1, Col18a1, Efnb2, Jam3, Mmp13, Angpt1, Fn1, Cdh5, Met, Ppm1d, Hif1a, Wisp1, Pdgfrb	19219, 17390, 14173, 17395, 17387, 15568, 14205, 16822, 18591, 15442, 22339, 12767, 11799, 14254, 15289, 19130, 19225, 16007, 21825, 13380, 17242, 12609, 21687, 15901, 116870, 20657, 11601, 14219, 16401, 23988, 12822, 13642, 83964, 17386, 11600, 14268, 12562, 17295, 53892, 15251, 22402, 18596
CEBPB	no	12608	3.18588e-27	n/a	64	12.611	406	Angptl4, Foxo1, Mir223, Egr1, Ehmt2, Csf1r, Ptges, Elavl1, Nr3c1, Rora, Dusp1, Stat5a, Hnf4a, Smad3, Atf3, Sp1, Irf9, Stat1, Nfkb1, C3, Ddit3, Nfe2l2, Stat6, Fabp4, Acvr1, Gadd45a, Adam17, Socs3, Xbp1, Hsd11b2, Ptgs2, Rela, Rara, Map3k1, Scd1, Tnfaip3, Hspa5, Rxra, Ppard, Nfkbia, Irf1, Cebpd, Nr1h3, Hdac1, Il1b, Creb1, Jun, Gsk3b, Stat3, S100a9, Mapk14, Hsd11b1, Ppargc1a, Pdk4, Ccl20, Ppara, Mmp1…	57875, 56458, 723814, 13653, 110147, 12978, 64292, 15568, 14815, 19883, 19252, 20850, 15378, 17127, 11910, 20683, 16391, 20846, 18033, 12266, 13198, 18024, 20852, 11770, 11477, 13197, 11491, 12702, 22433, 15484, 19225, 19697, 19401, 26401, 20249, 21929, 14828, 20181, 19015, 18035, 16362, 12609, 22259, 433759, 16176, 12912, 16476, 56637, 20848, 20202, 26416, 15483, 19017, 27273, 20297, 19013, 1738…
NOD2	yes	257632	3.82695e-27	n/a	47	6.49188	209	Msr1, Ptger4, Nlrp3, Irak1, Elavl1, Irak3, Tlr9, Tnfrsf1b, Irak4, Casp4, Il17ra, Atf3, Tlr3, Nfkb1, Il1r1, C5ar2, Hdac5, Tnfrsf1a, Slc11a1, Cyld, Map3k8, Il17c, Fcgr4, Tlr2, Pycard, Xbp1, Cd14, Tnfaip3, Mavs, Ikbkg, Ddx58, Irf5, Cx3cr1, Myd88, Ly96, Il1b, Trpc6, Ccl20, Tlr4, Il4ra, Sigirr, Cflar, Tirap, Traf6, Mir122, Mir192, Casp1	20288, 19219, 216799, 16179, 15568, 73914, 81897, 21938, 266632, 12363, 16172, 11910, 142980, 18033, 16177, 319430, 15184, 21937, 18173, 74256, 26410, 234836, 246256, 24088, 66824, 22433, 12475, 21929, 228607, 16151, 230073, 27056, 13051, 17874, 17087, 16176, 22068, 20297, 21898, 16190, 24058, 12633, 117149, 22034, 387231, 387187, 12362
CX3CR1	yes	13051	3.83009e-27	n/a	41	4.72137	152	Mertk, Itgav, Mrc1, Csf1r, Nod2, Cxcl1, Ccl5, Cxcr3, Casp4, Csf1, Gpnmb, Ccr2, Cd86, Ccl2, Cx3cl1, Cd38, Ccl4, Ccr1, Cxcr4, Cxcr2, Ticam1, Il15, Ccl3, Ccr5, Cd14, Cxcl16, Cxcl10, Itgax, Itgam, Cxcl12, Ly96, Itga4, Cd40, Cd200, Cd80, Ackr3, Mapk14, Grk2, Adam10, Irf8, Itgb1	17289, 16410, 17533, 12978, 257632, 14825, 20304, 12766, 12363, 12977, 93695, 12772, 12524, 20296, 20312, 12494, 20303, 12768, 12767, 12765, 106759, 16168, 20302, 12774, 12475, 66102, 15945, 16411, 16409, 20315, 17087, 16401, 21939, 17470, 12519, 12778, 26416, 110355, 11487, 15900, 16412
MAPK1	no	26413	5.20805e-27	n/a	75	17.4566	562	Pik3cg, Mapkapk2, Egr1, Mapk8, Foxo3, Il6st, Egf, Ksr1, Mmp9, Akt1, Bdkrb1, Irak1, Braf, Sphk1, Dusp1, Stat5a, Gpnmb, Lcp2, Mtor, Smad3, F2rl1, Stat1, Nfkb1, Plau, Nfe2l2, Map3k8, Plaur, Bcl2l11, Pmaip1, Pik3r1, Adam17, Rap1a, Src, Prkce, Cyr61, Mapk9, Shc1, Igf1r, Map3k1, Nfkbia, Jak2, Prkcd, Smad2, Rac1, Rock2, Ptpn11, Ctgf, Creb1, Dusp4, Slc9a1, Jun, Gsk3b, Stat3, Jak1, Chuk, Ackr3, Mapk14, Gr…	30955, 17164, 13653, 26419, 56484, 16195, 13645, 16706, 17395, 11651, 12061, 16179, 109880, 20698, 19252, 20850, 93695, 16822, 56717, 17127, 14063, 20846, 18033, 18792, 18024, 26410, 18793, 12125, 58801, 18708, 11491, 109905, 20779, 18754, 16007, 26420, 20416, 16001, 26401, 18035, 16452, 18753, 17126, 19353, 19878, 19247, 14219, 12912, 319520, 20544, 16476, 56637, 20848, 16451, 12675, 12778, 2641…
CEBPD	yes	12609	7.47549e-27	n/a	47	6.58507	212	Angptl4, Ptx3, Ipo4, Sftpd, Rb1, Irak1, Elavl1, Sgk1, Nox1, Stat5a, Hnf4a, Atf3, Sp1, Nfkb1, Ccl2, Serpine1, Ddit3, Il17a, Fabp4, Gadd45a, Il17c, Socs3, Ptgs2, Thbs1, Scd1, Rxra, Ppard, Irf1, Ngf, Rock2, Cd74, Hdac1, Il1b, Creb1, Jun, Stat3, Hsd11b1, Ppargc1a, Sftpa1, Ppara, Lcn2, Bmi1, Fgf7, Klf4, Hp, Il6, Pparg	57875, 19288, 75751, 20390, 19645, 16179, 15568, 20393, 237038, 20850, 15378, 11910, 20683, 18033, 20296, 18787, 13198, 16171, 11770, 13197, 234836, 12702, 19225, 21825, 20249, 20181, 19015, 16362, 18049, 19878, 16149, 433759, 16176, 12912, 16476, 20848, 15483, 19017, 20387, 19013, 16819, 12151, 14178, 16600, 15439, 16193, 19016
IL6RA	no	16194	1.16033e-26	n/a	47	6.64719	214	Mertk, Il6st, Il18r1, Csf1r, Ccl5, Mir34a, Nr3c1, Tnfrsf1b, Hnf4a, Il17ra, Rorc, Stat1, Mep1a, Il1r1, Cx3cl1, Cd38, Ccl4, Tnfrsf1a, Ccr1, Il17a, Il17c, Cxcr2, Adam17, Socs3, Mir204, Igf1r, Jak2, Il1a, Itgax, Cd274, Myd88, Ly96, Il1b, Itga4, Icam1, Stat3, Jak1, Il18, Tnfrsf18, Il4ra, Adam10, Cntf, Il10, Traf6, Mep1b, Kitl, Il6	17289, 16195, 16182, 12978, 20304, 723848, 14815, 21938, 15378, 16172, 19885, 20846, 17287, 16177, 20312, 12494, 20303, 21937, 12768, 16171, 234836, 12765, 11491, 12702, 387200, 16001, 16452, 16175, 16411, 60533, 17874, 17087, 16176, 16401, 15894, 20848, 16451, 16173, 21936, 16190, 11487, 12803, 16153, 22034, 17288, 17311, 16193
DUSP1	yes	19252	1.17752e-26	n/a	52	8.32452	268	Mapkapk2, Egr1, Mapk8, Cxcl1, Ptges, Elavl1, Nr3c1, Irak3, Sgk1, Hes1, Il17ra, Atf3, Adora2a, Stat1, Ccl2, Ddah2, Map3k5, Cyld, Hbegf, Tlr2, Socs3, Prkce, Ptpn1, Ptgs2, Cyr61, Mapk9, Rela, Map3k1, Tnfaip3, Tnfrsf12a, Nfkbia, Prkcd, Irf1, Agtr2, Id1, Hdac1, Mif, Ctgf, Creb1, Dusp4, Jun, Ripk1, Ppp3cb, Adm, Mapk14, Cybb, Prkcb, S1pr1, Parp1, Mapk3, Sigirr, Pla2g4a	17164, 13653, 26419, 14825, 64292, 15568, 14815, 73914, 20393, 15205, 16172, 11910, 11540, 20846, 20296, 51793, 26408, 74256, 15200, 24088, 12702, 18754, 19246, 19225, 16007, 26420, 19697, 26401, 21929, 27279, 18035, 18753, 16362, 11609, 15901, 433759, 17319, 14219, 12912, 319520, 16476, 19766, 19056, 11535, 26416, 13058, 18751, 13609, 11545, 26417, 24058, 18783
RPS6KB1	no	72508	1.21164e-26	n/a	50	7.64116	246	Akt2, Foxo1, Mir223, Fkbp1a, Mapk8, Rock1, Foxo3, Rptor, Sesn2, Akt1, Rictor, Tsc1, Sgk1, Ikbkb, Postn, Mtor, Pdcd4, Map3k8, Birc5, Bcl2l1, Gas6, Pik3r1, Ilk, Slc2a1, Src, Mapk9, Shc1, Igf1r, Rac1, Pten, Cdc42, Igf1, Nr1h3, Ptpn11, Gsk3b, Rheb, Chuk, Mapk14, Atg5, Prkaa2, Sirt1, Prkaa1, Mapk3, Gsk3a, Irs2, Fst, Ppm1d, Hif1a, Wisp1, Pdgfrb	11652, 56458, 723814, 14225, 26419, 19877, 56484, 74370, 230784, 11651, 78757, 64930, 20393, 16150, 50706, 56717, 18569, 26410, 11799, 12048, 14456, 18708, 16202, 20525, 20779, 26420, 20416, 16001, 19353, 19211, 12540, 16000, 22259, 19247, 56637, 19744, 12675, 26416, 11793, 108079, 93759, 105787, 26417, 606496, 384783, 14313, 53892, 15251, 22402, 18596
JAK2	yes	16452	1.43576e-26	n/a	54	9.07	292	Mapk8, Il6st, Csf1r, Idh1, Akt1, Mllt3, Stat5a, Epo, Tfeb, Tert, Stat1, Stat6, Bcl2l1, Pik3r1, Socs3, Pkd1, Src, Mir204, Ptpn1, Tet2, Thpo, Shc1, Pdcd1lg2, Prdx6, Npm1, Prkcd, Irf1, Irf5, Ntrk3, Cd274, Cxcl12, Ptpn11, Slc9a1, Stat3, Jak1, Tbx21, Mapk14, Ghr, Sirpa, Il4ra, Agtr1a, Fgfr1, Ptafr, Mapk3, Lep, Cntf, Ppp2ca, Irs2, Abl1, Dnmt3a, Kitl, Fyn, Tec, Pdgfrb	26419, 16195, 12978, 15926, 11651, 70122, 20850, 13856, 21425, 21752, 20846, 20852, 12048, 18708, 12702, 18763, 20779, 387200, 19246, 214133, 21832, 20416, 58205, 11758, 18148, 18753, 16362, 27056, 18213, 60533, 20315, 19247, 20544, 20848, 16451, 57765, 26416, 14600, 19261, 16190, 11607, 14182, 19204, 26417, 16846, 12803, 19052, 384783, 11350, 13435, 17311, 14360, 21682, 18596
BCL10	no	12042	1.51846e-26	n/a	40	4.59712	148	Rae1, Lgals1, Mapk8, Foxo3, Relb, Irak1, Sqstm1, Ikbkb, Casp4, Stat5a, Nfkb1, Ephx2, Trem1, Bcl2l1, Nfkb2, Socs3, Pycard, Mapk9, Rela, Tyrobp, Cd28, Tnfrsf21, Mme, Map3k1, Tnfaip3, Ikbkg, Nfkbia, Traf2, Myd88, Chuk, Mapk14, Bcl2, Prkcb, Tlr4, Casp9, Cflar, Havcr2, Traf6, Casp1, Casp8	66679, 16852, 26419, 56484, 19698, 16179, 18412, 16150, 12363, 20850, 18033, 13850, 58217, 12048, 18034, 12702, 66824, 26420, 19697, 22177, 12487, 94185, 17380, 26401, 21929, 16151, 18035, 22030, 17874, 12675, 26416, 12043, 18751, 21898, 12371, 12633, 171285, 22034, 12362, 12370
NFKB2	yes	18034	2.18417e-26	n/a	50	7.73435	249	Akt2, Fas, Relb, Tnfsf10, Cxcl1, Bax, Irak1, Nampt, Ikbkb, Csf1, Hes1, Fcgr2b, Atf3, Tlr3, Stat1, Nfkb1, Notch1, Cyld, Map3k8, Gadd45a, Bcl2l11, Ticam1, Hmgb1, Ptgs2, Rela, Tnfrsf21, Map3k1, Tnfaip3, Ikbkg, Nfkbia, Traf2, Irf5, Cxcl12, Myd88, Hdac1, Il1b, Cd40, Jun, Stat3, Jak1, Chuk, Bcl2, Mmp13, Tnfsf12, Cflar, Mdm2, Tirap, Gdnf, Traf6, Casp1	11652, 14102, 19698, 22035, 14825, 12028, 16179, 59027, 16150, 12977, 15205, 14130, 11910, 142980, 20846, 18033, 18128, 74256, 26410, 13197, 12125, 106759, 15289, 19225, 19697, 94185, 26401, 21929, 16151, 18035, 22030, 27056, 20315, 17874, 433759, 16176, 21939, 16476, 20848, 16451, 12675, 12043, 17386, 21944, 12633, 17246, 117149, 14573, 22034, 12362
TNFRSF4	no	22163	2.42495e-26	n/a	37	3.85164	124	Fas, Il6st, Tnfsf10, Il4, Cxcr3, Tnfrsf1b, Entpd1, Cd86, Smad3, Il1r1, Cd38, Tnfrsf1a, Cd4, Cxcr4, Il17a, Ifng, Birc5, Bcl2l1, Il15, Ccr5, Cd28, Pdcd1lg2, Fasl, Traf2, Ngf, Cd274, Cd40, Chuk, Cd80, Il13, Ccl20, Tnfrsf18, Il4ra, Pdcd1, Havcr2, Ctla4, Traf6	14102, 16195, 22035, 16189, 12766, 21938, 12495, 12524, 17127, 16177, 12494, 21937, 12504, 12767, 16171, 15978, 11799, 12048, 16168, 12774, 12487, 58205, 14103, 22030, 18049, 60533, 21939, 12675, 12519, 16163, 20297, 21936, 16190, 18566, 171285, 12477, 22034
IL17A	yes	16171	2.46596e-26	n/a	52	8.44877	272	Pik3cg, Relb, Tnf, Cxcl1, Ccl5, Il4, Rora, Cxcr3, Entpd1, Fstl1, Il17ra, Rorc, Stat1, Il1r1, Ccl2, Ccl4, Cd4, Mir146, Stat6, Map3k8, Ifng, Il17c, Cxcr2, Tlr2, Socs3, Hmgb1, Il15, Ccl3, Il33, Tgfb1, Cxcl16, Tnfaip3, Cxcl10, Il1a, Cebpd, Myd88, Il1b, Stat3, Chuk, Il18, Tbx21, Il22, C3ar1, S100a9, Il13, Ccl20, Tnfrsf18, Lcn2, Havcr2, Il10, Traf6, Il6	30955, 19698, 21926, 14825, 20304, 16189, 19883, 12766, 12495, 14314, 16172, 19885, 20846, 16177, 20296, 20303, 12504, 387164, 20852, 26410, 15978, 234836, 12765, 24088, 12702, 15289, 16168, 20302, 77125, 21803, 66102, 21929, 15945, 16175, 12609, 17874, 16176, 20848, 12675, 16173, 57765, 50929, 12267, 20202, 16163, 20297, 21936, 16819, 171285, 16153, 22034, 16193
CASP8	yes	12370	2.46596e-26	n/a	52	8.44877	272	Fas, Mapk8, Nlrp3, Smpd1, Foxo3, Tnfsf10, Tnf, Bax, Sqstm1, Tnfrsf1b, Casp4, Tlr3, Nfkb1, Mlkl, Tnfrsf1a, Ddit3, Map3k5, Cyld, Atg7, Birc5, Bcl2l11, Bcl2l1, Pmaip1, Ticam1, Pycard, Mapk9, Tnfrsf21, Thbs1, Map3k1, Fgfr2, Mavs, Hspa5, Ikbkg, Ddx58, Fasl, Traf2, Irf1, Casp2, Chuk, Bak1, Ripk1, Bid, Atg5, Bcl2, Irf3, Ripk3, Parp1, Tnfsf12, Casp9, Cflar, Traf6, Casp1	14102, 26419, 216799, 20597, 56484, 22035, 21926, 12028, 18412, 21938, 12363, 142980, 18033, 74568, 21937, 13198, 26408, 74256, 74244, 11799, 12125, 12048, 58801, 106759, 66824, 26420, 94185, 21825, 26401, 14183, 228607, 14828, 16151, 230073, 14103, 22030, 16362, 12366, 12675, 12018, 19766, 12122, 11793, 12043, 54131, 56532, 11545, 21944, 12371, 12633, 22034, 12362
BIRC3	no	11796	2.8584e-26	n/a	34	3.13723	101	Fas, Tnf, Mir34a, Ikbkb, Tnfrsf1b, Tlr3, Nfkb1, Tnfrsf1a, Ddit3, Gadd45a, Birc5, Bcl2l1, Hmgb1, Hmox1, Ptgs2, Rela, Sod2, Ikbkg, Nfkbia, Traf2, Irf1, Cd40, Icam1, Bak1, Ripk1, Mapk14, Bcl2, Ripk3, Parp1, Lcn2, Tnfsf12, Casp9, Cflar, Casp8	14102, 21926, 723848, 16150, 21938, 142980, 18033, 21937, 13198, 13197, 11799, 12048, 15289, 15368, 19225, 19697, 20656, 16151, 18035, 22030, 16362, 21939, 15894, 12018, 19766, 26416, 12043, 56532, 11545, 16819, 21944, 12371, 12633, 12370
CCL9	no	20308	3.32006e-26	n/a	35	3.38572	109	Mmp2, Mfge8, Tnf, Mmp9, Cxcl1, Ccl5, Dusp1, Ccr2, Ccl2, Cx3cl1, Ccl4, Ccr1, Cxcr4, Cxcr2, Ccl3, Ccr5, Cd14, Cxcl16, Rxra, Cxcl10, Itgam, Cxcl12, Mif, Il1b, Cd40, Il18, Ccl20, Mmp13, Vcam1, Irf8, Il10, Abl1, Traf6, Kitl, Il6	17390, 17304, 21926, 17395, 14825, 20304, 19252, 12772, 20296, 20312, 20303, 12768, 12767, 12765, 20302, 12774, 12475, 66102, 20181, 15945, 16409, 20315, 17319, 16176, 21939, 16173, 20297, 17386, 22329, 15900, 16153, 11350, 22034, 17311, 16193
TLR5	no	53791	4.16472e-26	n/a	34	3.16829	102	Nlrp3, Il18r1, Nod2, Cxcl1, Irak1, Irak3, Tlr9, Irak4, Tlr3, Nfkb1, Slc11a1, Il17c, Tlr2, Ticam1, Cd14, Itgax, Itgam, Cx3cr1, Cd274, Myd88, Ly96, Il1b, Il18, Il22, S100a9, Mapk14, Ccl20, Muc1, Tlr4, Tirap, Il10, Traf6, Casp1, Il6	216799, 16182, 257632, 14825, 16179, 73914, 81897, 266632, 142980, 18033, 18173, 234836, 24088, 106759, 12475, 16411, 16409, 13051, 60533, 17874, 17087, 16176, 16173, 50929, 20202, 26416, 20297, 17829, 21898, 117149, 16153, 22034, 12362, 16193
MMP12	no	17381	4.73436e-26	n/a	49	7.51692	242	Grn, Mmp2, Mrc1, Ptx3, Sele, Mmp9, Cxcl1, Bax, Mmp14, Ntn1, Itga1, Gpnmb, Ctss, Ccr2, Gdf15, Smad3, Itgb6, Slc40a1, Ccl2, Serpine1, Plaur, Socs3, Ccl3, Mapk9, Tgfb1, Cxcl10, Prkcd, Ireb2, Lgals3, Gsn, Sod3, Il1b, Jun, Spp1, Chil1, Havcr1, S100a9, Bid, Cybb, Col18a1, Il13, Ccl20, Cd5l, Mmp13, Fn1, Lcn2, S100a8, Vcam1, Pdgfrb	14824, 17390, 17533, 19288, 20339, 17395, 14825, 12028, 17387, 18208, 109700, 93695, 13040, 12772, 23886, 17127, 16420, 53945, 20296, 18787, 18793, 12702, 20302, 26420, 21803, 15945, 18753, 64602, 16854, 227753, 20657, 16176, 16476, 20750, 12654, 171283, 20202, 12122, 13058, 12822, 16163, 20297, 11801, 17386, 14268, 16819, 20201, 22329, 18596
SMAD3	yes	17127	8.39002e-26	n/a	68	15.0649	485	Mmp2, Foxo1, Egr1, Cd2ap, Mapk8, Rock1, Foxo3, Il18r1, Mmp9, Mir140, Akt1, Mir489, Nr3c1, Smad6, Irf7, Nox1, Hnf4a, Atf3, Sp1, Itgb6, Tert, Rorc, Stat1, Nox4, Serpine1, Notch1, Bcl2l11, Cyr61, Ltbp4, Mapk9, Thbs1, Tgfb1, Mkl1, Smad7, Nr1h4, Ppard, Kl, Fyb, Mir29a, Prkcd, Smad2, Sirt3, Tgfbr3, Id1, Ctgf, Dusp4, Angptl2, Jun, Gsk3b, Stat3, Jak1, Hdac6, Arntl, Mapk14, Cybb, Pin1, Mmp13, Yap1, Mir21a…	17390, 56458, 13653, 12488, 26419, 19877, 56484, 16182, 17395, 387158, 11651, 723877, 14815, 17130, 54123, 237038, 15378, 11910, 20683, 16420, 21752, 19885, 20846, 50490, 18787, 18128, 12125, 16007, 108075, 26420, 21825, 21803, 223701, 17131, 20186, 19015, 16591, 23880, 387222, 18753, 17126, 64384, 21814, 15901, 14219, 319520, 26360, 16476, 56637, 20848, 16451, 15185, 11865, 26416, 13058, 23988, …
IL13	yes	16163	9.21656e-26	n/a	53	9.03894	291	Ltb4r1, Mrc1, Sftpd, Tnf, Cxcl1, Ccl5, Il4, Elavl1, Rora, Irak3, Postn, Cd86, Il17ra, Rorc, Il1r1, Ccl2, Ccl4, Cd4, Ccr1, Stat6, Il17a, Ifng, Il17c, Il15, Ccl3, Cd14, Cd28, Il33, Tgfb1, Pdcd1lg2, Tnfaip3, Tnfrsf12a, Cxcl10, Il1a, Id3, Il1b, Cd40, Chil1, Jak1, Il18, Tbx21, Il22, Cd226, Cd80, Ccl20, Tnfrsf18, Il4ra, Tnfsf12, Vcam1, Irs2, Il10, Kitl, Il6	16995, 17533, 20390, 21926, 14825, 20304, 16189, 15568, 19883, 73914, 50706, 12524, 16172, 19885, 16177, 20296, 20303, 12504, 12768, 20852, 16171, 15978, 234836, 16168, 20302, 12475, 12487, 77125, 21803, 58205, 21929, 27279, 15945, 16175, 15903, 16176, 21939, 12654, 16451, 16173, 57765, 50929, 225825, 12519, 20297, 21936, 16190, 21944, 22329, 384783, 16153, 17311, 16193
CD27	no	21940	9.40737e-26	n/a	45	6.30551	203	Fas, Itgav, Il18r1, Tnfsf10, Cxcr3, Tlr9, Tnfrsf1b, Entpd1, Itga1, Cd86, Ly6a, Il1r1, Cd38, Tnfrsf1a, Cd4, Il17a, Ifng, Nfkb2, Il15, Cd44, Ccr5, Cd28, Mme, Fasl, Traf2, Itgax, Ngf, Itgam, Cx3cr1, Cd274, Itga4, Dpp4, Cd40, Cd200, Cd80, Tnfrsf18, Jam3, Itga5, Il4ra, Pdcd1, Havcr2, Il10, Ctla4, Cbfa2t3, Itgb1	14102, 16410, 16182, 22035, 12766, 81897, 21938, 12495, 109700, 12524, 110454, 16177, 12494, 21937, 12504, 16171, 15978, 18034, 16168, 12505, 12774, 12487, 17380, 14103, 22030, 16411, 18049, 16409, 13051, 60533, 16401, 13482, 21939, 17470, 12519, 21936, 83964, 16402, 16190, 18566, 171285, 16153, 12477, 12398, 16412
JAK1	yes	16451	9.49522e-26	n/a	51	8.32452	268	Il6st, Csf1r, Il4, Ikbkb, Stat5a, Smad3, Il17ra, Irf9, Stat1, Notch1, Stat6, Ifng, Plaur, Pik3r1, Nfkb2, Socs3, Src, Il15, Shc1, Igf1r, Tnfaip3, Smad7, Tnfrsf12a, Jak2, Prkcd, Irf1, Ntrk3, Myd88, Ptpn11, Stat3, Il22, Ghr, Il13, Irf3, Il4ra, Erbb4, Mapk3, Gsk3a, Cntf, Tmem173, Prkca, Irf8, Irs2, Il10, Abl1, Traf6, Fyn, Il6, Tec, Mir17, Pdgfrb	16195, 12978, 16189, 16150, 20850, 17127, 16172, 16391, 20846, 18128, 20852, 15978, 18793, 18708, 18034, 12702, 20779, 16168, 20416, 16001, 21929, 17131, 27279, 16452, 18753, 16362, 18213, 17874, 19247, 20848, 50929, 14600, 16163, 54131, 16190, 13869, 26417, 606496, 12803, 72512, 18750, 15900, 384783, 16153, 11350, 22034, 14360, 16193, 21682, 723905, 18596
IL10	yes	16153	1.03232e-25	n/a	49	7.64116	246	Mrc1, Il18r1, Tnf, Cxcl1, Ccl5, Il4, Irak3, Tlr9, Tnfrsf1b, Cd86, Rorc, Trem1, Il1r1, Ccl2, Cx3cl1, Ccl4, Tnfrsf1a, Cd4, Il17a, Ifng, Tlr2, Socs3, Il15, Ccl3, Cd14, Cd28, Il33, Tgfb1, Pdcd1lg2, Cxcl10, Il1a, Cd274, Il1b, Cd40, Cd200, Stat3, Jak1, Il18, Tbx21, Il22, Cd80, Il13, Ccl20, Tnfrsf18, Tlr4, Il4ra, Havcr2, Ctla4, Il6	17533, 16182, 21926, 14825, 20304, 16189, 73914, 81897, 21938, 12524, 19885, 58217, 16177, 20296, 20312, 20303, 21937, 12504, 16171, 15978, 24088, 12702, 16168, 20302, 12475, 12487, 77125, 21803, 58205, 15945, 16175, 60533, 16176, 21939, 17470, 20848, 16451, 16173, 57765, 50929, 12519, 16163, 20297, 21936, 21898, 16190, 171285, 12477, 16193
FN1	yes	14268	1.072e-25	n/a	71	16.4627	530	Angptl4, Lgals1, Mmp2, Itgav, Egr1, Mfge8, Mmp9, Mmp14, Cfb, Sphk1, Sgk1, Postn, Casp4, Itga1, Ctss, Smad3, Hspg2, Bmp4, Atf3, Itgb6, Nme1, Sh3bp5, Ccl2, Nox4, Plau, Bgn, Serpine1, Nfe2l2, Plaur, Ccl3, Mir204, Cyr61, Cd44, Rela, Itgb5, Il33, Thbs1, Tgfb1, Fgfr2, Itgb2, Mdk, Smad2, Rac1, Lgals3, Gsn, Npr1, Ctsb, Cxcl12, Nid1, Tgm2, Ctgf, Itga4, Spp1, Vtn, Shc3, Nanog, Itga5, S1pr2, Mmp13, Mir21a, …	57875, 16852, 17390, 16410, 13653, 17304, 17395, 17387, 14962, 20698, 20393, 50706, 12363, 109700, 13040, 17127, 15530, 12159, 11910, 16420, 18102, 24056, 20296, 50490, 18792, 12111, 18787, 18024, 18793, 20302, 387200, 16007, 12505, 19697, 16419, 77125, 21825, 21803, 14183, 16414, 17242, 17126, 19353, 16854, 227753, 18160, 13030, 20315, 18073, 21817, 14219, 16401, 20750, 22370, 20418, 71950, 1640…
ITGAL	no	16408	1.21456e-25	n/a	44	6.02596	194	Itgav, Mfge8, Sele, Nt5e, Elavl1, Cxcr3, Entpd1, Itga1, Ccr2, Fcgr2b, Cd86, Ly6a, Cd38, Cd4, Cxcr4, Gadd45a, Cd44, Ccr5, Cd47, Cd14, Cd28, Mme, Itgb2, Fyb, Itgax, Itgam, Cx3cr1, Cd274, C5ar1, Itga4, Dpp4, Cd40, Icam1, Vtn, Cd226, Cd80, Itga5, Selp, Sirpa, Il4ra, Fn1, Vcam1, Ctla4, Itgb1	16410, 17304, 20339, 23959, 15568, 12766, 12495, 109700, 12772, 14130, 12524, 110454, 12494, 12504, 12767, 13197, 12505, 12774, 16423, 12475, 12487, 17380, 16414, 23880, 16411, 16409, 13051, 60533, 12273, 16401, 13482, 21939, 15894, 22370, 225825, 12519, 16402, 20344, 19261, 16190, 14268, 22329, 12477, 16412
CFLAR	yes	12633	1.43352e-25	n/a	42	5.43579	175	Fas, Mapk8, Foxo3, Relb, Tnfsf10, Ksr1, Nod2, Akt1, Bax, Ikbkb, Casp4, Ctss, Sp1, Nfkb1, Hdac5, Tnfrsf1a, Ddit3, Map3k5, Pdcd4, Birc5, Bcl2l11, Bcl2l1, Pmaip1, Nfkb2, Rela, Tnfrsf21, Tnfaip3, Nfkbia, Fasl, Traf2, Casp2, Hdac1, Cd40, Gsk3b, Chuk, Bak1, Ripk1, Bcl2, Ripk3, Casp9, Casp1, Casp8	14102, 26419, 56484, 19698, 22035, 16706, 257632, 11651, 12028, 16150, 12363, 13040, 20683, 18033, 15184, 21937, 13198, 26408, 18569, 11799, 12125, 12048, 58801, 18034, 19697, 94185, 21929, 18035, 14103, 22030, 12366, 433759, 21939, 56637, 12675, 12018, 19766, 12043, 56532, 12371, 12362, 12370
IL11	no	16156	1.45969e-25	n/a	45	6.36764	205	Flt3l, Ptx3, Il6st, Tnf, Ccl5, Il4, Sphk1, Gpnmb, Epo, Ly6a, Stat1, Il1r1, Ccl4, Nox4, Il17a, Hbegf, Socs3, Il15, Ccl3, Thpo, Il33, Tgfb1, Ikbkg, Cxcl10, Jak2, Il1a, Ptpn11, Il1b, Ctgf, Stat3, Jak1, Chuk, Il18, Il22, Adm, Il13, Ccl20, Itga5, Mmp13, Cntf, Hgf, Fgf7, Il10, Kitl, Il6	14256, 19288, 16195, 21926, 20304, 16189, 20698, 93695, 13856, 110454, 20846, 16177, 20303, 50490, 16171, 15200, 12702, 16168, 20302, 21832, 77125, 21803, 16151, 15945, 16452, 16175, 19247, 16176, 14219, 20848, 16451, 12675, 16173, 50929, 11535, 16163, 20297, 16402, 17386, 12803, 15234, 14178, 16153, 17311, 16193
MAP3K5	yes	26408	1.51682e-25	n/a	48	7.36161	237	Fas, Mapk8, Foxo3, Ncf1, Tnf, Rb1, Akt1, Park7, Nox1, Dusp1, Nox4, Tnfrsf1a, Ddit3, Nfe2l2, Hspb2, Map3k8, Bcl2l11, Pik3r1, Tlr2, Ticam1, Xbp1, Mapk9, Map3k1, Hspa5, Kl, Traf2, Prkcd, Rac1, Cdc42, Ptpn11, Ctgf, Jun, Gsk3b, Mapk14, Txn1, Ripk3, Tlr4, Casp9, Prkaa1, Mapk3, Cflar, Hsf1, Hif1a, Traf6, Wisp1, Mir17, Casp8, Txnip	14102, 26419, 56484, 17969, 21926, 19645, 11651, 57320, 237038, 19252, 50490, 21937, 13198, 18024, 69253, 26410, 12125, 18708, 24088, 106759, 22433, 26420, 26401, 14828, 16591, 22030, 18753, 19353, 12540, 19247, 14219, 16476, 56637, 26416, 22166, 56532, 21898, 12371, 105787, 26417, 12633, 15499, 15251, 22034, 22402, 723905, 12370, 56338
HMGB1	yes	15289	1.51799e-25	n/a	43	5.7464	185	Mfn2, Nlrp3, Mfge8, Tnf, Mir34a, Tlr9, Irak4, Nfkb1, Trem1, Mlkl, C5ar2, Atg7, Il17a, Tlr2, Nfkb2, Pycard, Hmox1, Il33, Hdac4, Cxcl16, Irf1, Cxcl12, Myd88, Ly96, Il1b, Chuk, Il18, S100a9, Atg5, Ripk3, Ager, Tlr4, Tnfsf12, Sirt1, Hspd1, Sigirr, S100a8, Ppp2ca, Hyou1, Mir122, Casp1, Il6, Hspa1b	170731, 216799, 17304, 21926, 723848, 81897, 266632, 18033, 58217, 74568, 319430, 74244, 16171, 24088, 18034, 66824, 15368, 77125, 208727, 66102, 16362, 20315, 17874, 17087, 16176, 12675, 16173, 20202, 11793, 56532, 11596, 21898, 21944, 93759, 15510, 24058, 20201, 19052, 12282, 387231, 12362, 16193, 15511
IRS2	yes	384783	2.5359e-25	n/a	50	8.13815	262	Akt2, Foxo1, Pfkfb3, Foxo3, Il18r1, Akt1, Adora2b, Rictor, Adipoq, Il4, Bax, Sgk1, Mtor, Atf3, Sp1, Mir146, Stat6, Bcl2l11, Pik3r1, Socs3, Slc2a1, Prkce, Ptpn1, Shc1, Igf1r, Scd1, Jak2, Prkcd, Pten, Igf1, Ptpn11, Creb1, Gsk3b, Jak1, Hsd11b1, Ghr, Il13, Pdk4, Ntrk1, Il4ra, Igf2, Fgfr1, Sirt1, Prkaa1, Lep, Gsk3a, Plin2, Epas1, Ucp2, Pparg	11652, 56458, 170768, 56484, 16182, 11651, 11541, 78757, 11450, 16189, 12028, 20393, 56717, 11910, 20683, 387164, 20852, 12125, 18708, 12702, 20525, 18754, 19246, 20416, 16001, 20249, 16452, 18753, 19211, 16000, 19247, 12912, 56637, 16451, 15483, 14600, 16163, 27273, 18211, 16190, 16002, 14182, 93759, 105787, 16846, 606496, 11520, 13819, 22228, 19016
EP300	no	328572	2.54373e-25	n/a	65	14.0399	452	Foxo1, Egr1, Mfn2, Foxo3, Rb1, Bax, Braf, Kcnn4, Nr3c1, Trp53, Stat5a, Smad3, Atf3, Sp1, Stat1, Nfkb1, Mt1, Hdac5, Ddit3, Notch1, Atg7, Stat6, Gadd45a, Src, Prox1, Pml, Tet2, Rela, Hdac4, Mkl1, Tnfaip3, Smad7, Npm1, Rxra, Nr1h4, Ppard, Prkcd, Irf1, Smad2, Cebpd, Npr1, Hdac1, Creb1, Jun, Stat3, Hdac6, Pin1, Nanog, Ppara, Irf3, Mmp13, Yap1, Parp1, Dot1l, Fn1, Sirt1, Apex1, Esr2, Ctnnb1, Mdm2, Klf4,…	56458, 13653, 170731, 56484, 19645, 12028, 109880, 16534, 14815, 22059, 20850, 17127, 11910, 20683, 20846, 18033, 17748, 15184, 13198, 18128, 74244, 20852, 13197, 20779, 19130, 18854, 214133, 19697, 208727, 223701, 21929, 17131, 18148, 20181, 20186, 19015, 18753, 16362, 17126, 12609, 18160, 433759, 12912, 16476, 20848, 15185, 23988, 71950, 19013, 54131, 17386, 22601, 11545, 208266, 14268, 93759, …
IL7	no	16196	2.79268e-25	n/a	45	6.46082	208	Flt3l, Foxo1, Il6st, Il18r1, Tnf, Cxcl1, Ccl5, Il4, Irak3, Vegfd, Cxcr3, Stat5a, Rorc, Il1r1, Ccl2, Ccl4, Cd4, Il17a, Ifng, Bcl2l11, Il17c, Il15, Ccl3, Thpo, Cd28, Il33, Smad7, Cxcl10, Irf1, Il1a, Cxcl12, Il1b, Jak1, Il18, Il22, Cd80, Bcl2, Il13, Ccl20, Il4ra, Pdcd1, Fgf7, Il10, Kitl, Il6	14256, 56458, 16195, 16182, 21926, 14825, 20304, 16189, 73914, 14205, 12766, 20850, 19885, 16177, 20296, 20303, 12504, 16171, 15978, 12125, 234836, 16168, 20302, 21832, 12487, 77125, 17131, 15945, 16362, 16175, 20315, 16176, 16451, 16173, 50929, 12519, 12043, 16163, 20297, 16190, 18566, 14178, 16153, 17311, 16193
CCR6	no	12458	3.04819e-25	n/a	43	5.83959	188	Mir489, Ccl5, Elavl1, Rora, Cxcr3, Stat5a, Ccr2, Cd86, Il17ra, Rorc, Ccl2, Cd38, Ccl4, Cd4, Ccr1, Cxcr4, Il17a, Fcgr4, Cxcr2, Tlr2, Ccl3, Ccr5, Cd14, Cd28, Cxcl16, Tnfaip3, Cxcl10, Jak2, Irf5, Cx3cr1, Cxcl12, Itga4, Dpp4, Cd40, Stat3, Tbx21, Il22, Cd80, Ackr3, Ccl20, Tnfrsf18, Pdcd1, Ctla4	723877, 20304, 15568, 19883, 12766, 20850, 12772, 12524, 16172, 19885, 20296, 12494, 20303, 12504, 12768, 12767, 16171, 246256, 12765, 24088, 20302, 12774, 12475, 12487, 66102, 21929, 15945, 16452, 27056, 13051, 20315, 16401, 13482, 21939, 20848, 57765, 50929, 12519, 12778, 20297, 21936, 18566, 12477
IL1RN	no	16181	3.16188e-25	n/a	38	4.37969	141	Crp, Mrc1, Nlrp3, Tnf, Nod2, Cxcl1, Ccl5, Il4, Irak3, Tnfrsf1b, Ctss, Fcgr2b, Il1r1, Ccl2, Ccl4, Tnfrsf1a, Il17a, Ifng, Socs3, Il15, Ccl3, Il33, Tnfaip3, Cxcl10, P2ry2, Il1a, Mif, Il1b, Il18, Il22, Il13, Ccl20, Mmp13, Il4ra, S100a8, Il10, Casp1, Il6	12944, 17533, 216799, 21926, 257632, 14825, 20304, 16189, 73914, 21938, 13040, 14130, 16177, 20296, 20303, 21937, 16171, 15978, 12702, 16168, 20302, 77125, 21929, 15945, 18442, 16175, 17319, 16176, 16173, 50929, 16163, 20297, 17386, 16190, 20201, 16153, 12362, 16193
BCL2L1	yes	12048	3.49722e-25	n/a	52	8.91469	287	Fas, Mapk8, Mfn2, Msc, Relb, Tnfsf10, Clu, Akt1, Bax, Trp53, Ikbkb, Stat5a, Rorc, Nfkb1, Pdcd4, Stat6, Gadd45a, Birc5, Bcl2l11, Pmaip1, Pik3r1, Socs3, Thpo, Rela, Park2, Cd28, Tnfrsf21, Sod2, Tnfrsf12a, Rad9a, Nfkbia, Fasl, Jak2, Traf2, Capn1, Casp2, Mta1, Cd40, Stat3, Chuk, Bak1, Bid, Atg5, Bcl2, Tmbim6, Parp1, Casp9, Cflar, Mdm2, Wisp1, Casp1, Casp8	14102, 26419, 170731, 17681, 19698, 22035, 12759, 11651, 12028, 22059, 16150, 20850, 19885, 18033, 18569, 20852, 13197, 11799, 12125, 58801, 18708, 12702, 21832, 19697, 50873, 12487, 94185, 20656, 27279, 19367, 18035, 14103, 16452, 22030, 12333, 12366, 116870, 21939, 20848, 12675, 12018, 12122, 11793, 12043, 110213, 11545, 12371, 12633, 17246, 22402, 12362, 12370
CDH5	yes	12562	3.95985e-25	n/a	51	8.57301	276	Angptl4, Mmp2, Itgav, Vasp, Sele, Nt5e, Mmp14, Vegfd, Itga1, Bmp4, Nos3, Vegfa, Notch1, Plaur, Rap1a, Flt1, Src, Ptpn1, P2rx4, Cd14, Shc1, Thbs1, Mkl1, Itgb2, Rac1, Cdc42, Rock2, Cxcl12, Tek, Ptpn11, Angpt2, Icam1, Vtn, Prkcb, Jam3, S1pr1, Yap1, Selp, Angpt1, Adam10, Vcam1, Vwf, Ctnnb1, Prkca, Ppp2ca, Klf4, Epas1, Rhoa, Itgb1, Pdgfrb, Txnip	57875, 17390, 16410, 22323, 20339, 23959, 17387, 14205, 109700, 12159, 18127, 22339, 18128, 18793, 109905, 14254, 20779, 19246, 18438, 12475, 20416, 21825, 223701, 16414, 19353, 12540, 19878, 20315, 21687, 19247, 11601, 15894, 22370, 18751, 83964, 13609, 22601, 20344, 11600, 11487, 22329, 22371, 12387, 18750, 19052, 16600, 13819, 11848, 16412, 18596, 56338
IRF5	yes	27056	4.81397e-25	n/a	43	5.90171	190	Msr1, Akt2, Fas, Mrc1, Nod2, Irak1, Irf7, Ikbkb, Tlr9, Irak4, Stat5a, Fcgr2b, F2rl1, Sp1, Tlr3, Irf9, Stat1, Fcgr4, Tlr2, Nfkb2, P2rx4, Rela, Cd28, Tnfaip3, Mavs, Jak2, Traf2, Irf1, Itgax, Itgam, Myd88, Cd40, Spp1, Chuk, Tbx21, Cd226, Atg5, Irf3, Tlr4, Pdcd1, Irf8, Ctla4, Traf6	20288, 11652, 14102, 17533, 257632, 16179, 54123, 16150, 81897, 266632, 20850, 14130, 14063, 20683, 142980, 16391, 20846, 246256, 24088, 18034, 18438, 19697, 12487, 21929, 228607, 16452, 22030, 16362, 16411, 16409, 17874, 21939, 20750, 12675, 57765, 225825, 11793, 54131, 21898, 18566, 15900, 12477, 22034
CD36	yes	12491	5.70076e-25	n/a	41	5.31154	171	Msr1, Foxo1, Mfge8, Stat1, Il1r1, Nfe2l2, Fabp4, Tlr2, Slc2a1, Nr1h2, Aldh2, Cd47, Cd14, Thbs1, Ffar1, Cxcl16, Mkl1, Scd1, Itgb2, Nr1i2, Ppard, Capn1, Nr1h3, Ly96, Itga4, Vtn, Cd226, Ppargc1a, Pdk4, Efnb2, Ppara, Prkaa2, Selp, Ager, Tlr4, Ptafr, Plin2, Ucp2, Itgb1, Fyn, Pparg	20288, 56458, 17304, 20846, 16177, 18024, 11770, 24088, 20525, 22260, 11669, 16423, 12475, 21825, 233081, 66102, 223701, 20249, 16414, 18171, 19015, 12333, 22259, 17087, 16401, 22370, 225825, 19017, 27273, 13642, 19013, 108079, 20344, 11596, 21898, 19204, 11520, 22228, 16412, 14360, 19016
CASP7	no	12369	5.71325e-25	n/a	46	6.89568	222	Fas, Mapk8, Nlrp3, Smpd1, Tnfsf10, Bax, Trp53, Tnfrsf1b, Casp4, F2rl1, Stat1, Tnfrsf1a, Mir146, Ccr1, Ddit3, Atg7, Gadd45a, Birc5, Bcl2l11, Bcl2l1, Pmaip1, Pycard, Tnfrsf21, Hspa5, Nfkbia, Fasl, Mir29a, Traf2, Capn1, Irf1, Nrg1, Casp2, F3, Ctsb, Hdac1, Bak1, Ripk1, Bid, Atg5, Bcl2, Parp1, Casp9, Mdm2, Casp1, Hspa1b, Casp8	14102, 26419, 216799, 20597, 22035, 12028, 22059, 21938, 12363, 14063, 20846, 21937, 387164, 12768, 13198, 74244, 13197, 11799, 12125, 12048, 58801, 66824, 94185, 14828, 18035, 14103, 387222, 22030, 12333, 16362, 211323, 12366, 14066, 13030, 433759, 12018, 19766, 12122, 11793, 12043, 11545, 12371, 17246, 12362, 15511, 12370
ANGPT1	yes	11600	7.03778e-25	n/a	37	4.19332	135	Angptl4, Foxo1, Pfkfb3, Ncf1, Fgf2, Akt1, Trpc1, Sphk1, Vegfd, Postn, Pdgfb, Nos3, Ccl4, Vegfa, Flt1, Src, Mir204, Thpo, Thbs1, Shh, Rac1, Sirt3, Cxcl12, Tek, Id1, Angpt2, Dusp4, Col18a1, Efnb2, Cdh5, Vcam1, Vwf, Hgf, Fgf7, Epas1, Hif1a, Egln1	57875, 56458, 170768, 17969, 14173, 11651, 22063, 20698, 14205, 50706, 18591, 18127, 20303, 22339, 14254, 20779, 387200, 21832, 21825, 20423, 19353, 64384, 20315, 21687, 15901, 11601, 319520, 12822, 13642, 12562, 22329, 22371, 15234, 14178, 13819, 15251, 112405
CASP12	no	12364	9.56699e-25	n/a	35	3.69633	119	Serpina1a, Cd2ap, Mapk8, Ppp1r15a, App, Bax, Casp4, Atf3, Ddit3, Atg7, Bcl2l11, Bcl2l1, Pmaip1, Xbp1, Hspa5, Ddx58, Traf2, Sat1, Capn1, Prkcg, Casp2, Jun, Trpc6, Bak1, Mapk14, Atg5, Bcl2, Parp1, Casp9, Sirt1, Cflar, Tirap, Casp1, Hspa1b, Casp8	20700, 12488, 26419, 17872, 11820, 12028, 12363, 11910, 13198, 74244, 12125, 12048, 58801, 22433, 14828, 230073, 22030, 20229, 12333, 18752, 12366, 16476, 22068, 12018, 26416, 11793, 12043, 11545, 12371, 93759, 12633, 117149, 12362, 15511, 12370
FASL	yes	14103	1.20815e-24	n/a	42	5.71534	184	Fas, Foxo1, Mapk8, Smpd1, Foxo3, Il18r1, Tnfsf10, Tnf, Bax, Tnfrsf1b, Rorc, Tnfrsf1a, Cd4, Pdcd4, Ifng, Gadd45a, Bcl2l11, Bcl2l1, Cd28, Tnfrsf21, Ikbkg, Cd274, Casp2, Cd40, Il18, Bak1, Tbx21, Ripk1, Bid, Cd226, Cd80, Bcl2, Ripk3, Mir21a, Parp1, Tnfsf12, Casp9, Adam10, Cflar, Ctla4, Casp1, Casp8	14102, 56458, 26419, 20597, 56484, 16182, 22035, 21926, 12028, 21938, 19885, 21937, 12504, 18569, 15978, 13197, 12125, 12048, 12487, 94185, 16151, 60533, 12366, 21939, 16173, 12018, 57765, 19766, 12122, 225825, 12519, 12043, 56532, 387140, 11545, 21944, 12371, 11487, 12633, 12477, 12362, 12370
IL2RB	no	16185	1.27375e-24	n/a	46	7.01993	226	Vnn1, Fas, Egr1, Il6st, Il18r1, Nt5e, Csf1r, Il4, Cxcr3, Tnfrsf1b, Irak4, Itga1, Stat5a, Fcgr2b, Cd86, Smad3, Pdgfb, Stat1, Il1r1, Cd38, Tnfrsf1a, Cd4, Cxcr2, Il15, Cd44, Cd14, Shc1, Cd28, Il33, Mme, Tnfaip3, Jak2, Itgax, Itgam, Cd274, Ptpn11, Itga4, Cd40, Jak1, Cd226, Cd80, Tnfrsf18, Il4ra, Ctla4, Kitl, Fyn	22361, 14102, 13653, 16195, 16182, 23959, 12978, 16189, 12766, 21938, 266632, 109700, 20850, 14130, 12524, 17127, 18591, 20846, 16177, 12494, 21937, 12504, 12765, 16168, 12505, 12475, 20416, 12487, 77125, 17380, 21929, 16452, 16411, 16409, 60533, 19247, 16401, 21939, 16451, 225825, 12519, 21936, 16190, 12477, 17311, 14360
TSLP	no	53603	1.65878e-24	n/a	37	4.28651	138	Flt3l, Egr1, Il18r1, Nod2, Cxcl1, Ccl5, Il4, Postn, Stat5a, Fcgr2b, Cd86, F2rl1, Tlr3, Nme1, Stat6, Il17a, Tlr2, Il15, Il33, Cxcl10, Jak2, Itgax, Myd88, Il1b, Stat3, Jak1, Il22, Cd80, Il13, Ccl20, Irf3, Cr1l, Il4ra, Tnfsf12, Mdm2, Fgf7, Casp1	14256, 13653, 16182, 257632, 14825, 20304, 16189, 50706, 20850, 14130, 12524, 14063, 142980, 18102, 20852, 16171, 24088, 16168, 77125, 15945, 16452, 16411, 17874, 16176, 20848, 16451, 50929, 12519, 16163, 20297, 54131, 12946, 16190, 21944, 17246, 14178, 12362
TIRAP	yes	117149	1.75481e-24	n/a	32	3.01298	97	Mapk8, Nod2, Irak1, Sqstm1, Irak3, Irf7, Ikbkb, Tlr9, Irak4, Fcgr2b, Tlr3, Nfkb1, Il1r1, Pik3r1, Tlr2, Nfkb2, Ticam1, Cd14, Prkcd, Itgam, Myd88, Ly96, Creb1, Chuk, Il18, Mapk14, Irf3, Ager, Tlr4, Mapk3, Traf6, Casp1	26419, 257632, 16179, 18412, 73914, 54123, 16150, 81897, 266632, 14130, 142980, 18033, 16177, 18708, 24088, 18034, 106759, 12475, 18753, 16409, 17874, 17087, 12912, 12675, 16173, 26416, 54131, 11596, 21898, 26417, 22034, 12362
CARD9	no	332579	2.0708e-24	n/a	36	4.03801	130	Ptger4, Lgals1, Ass1, Mapk8, Nlrp3, Nod2, Lcp2, Hfe, Il17ra, Stat1, Nfkb1, Trem1, Il1r1, Il17a, Vhl, Tlr2, Nfkb2, Pycard, Src, Rela, Tyrobp, Tnfrsf21, Ddx58, Traf2, Prkcd, Capn1, Rac1, Myd88, Il1b, Stat3, Il22, Mapk14, Tmbim6, Tlr4, Havcr2, Casp8	19219, 16852, 11898, 26419, 216799, 257632, 16822, 15216, 16172, 20846, 18033, 58217, 16177, 16171, 22346, 24088, 18034, 66824, 20779, 19697, 22177, 94185, 230073, 22030, 18753, 12333, 19353, 17874, 16176, 20848, 50929, 26416, 110213, 21898, 171285, 12370
MAP2K3	no	26397	2.38729e-24	n/a	42	5.80853	187	Mapkapk2, Mapk8, Akt1, Irak1, Elavl1, Irf7, Dusp1, Atf3, Irf9, Nfkb1, Map3k5, Map3k8, Gadd45a, Pik3r1, Tlr2, Src, Cyr61, Mapk9, Map3k1, Tgfb1, Itgb2, Smad7, Nfkbia, Cxcl10, Prkcd, Smad2, Rac1, Cdc42, Il1b, Creb1, Jun, Chuk, Mapk14, Cd5l, Yap1, Mir21a, Sirt1, Mapk3, Ppp2ca, Havcr2, Traf6, Kitl	17164, 26419, 11651, 16179, 15568, 54123, 19252, 11910, 16391, 18033, 26408, 26410, 13197, 18708, 24088, 20779, 16007, 26420, 26401, 21803, 16414, 17131, 18035, 15945, 18753, 17126, 19353, 12540, 16176, 12912, 16476, 12675, 26416, 11801, 22601, 387140, 93759, 26417, 19052, 171285, 22034, 17311
PDPK1	no	18607	2.89916e-24	n/a	37	4.34863	140	Pik3cg, Akt2, Angptl4, Ptger4, Foxo1, Egr1, Rock1, Foxo3, Rptor, Akt1, Rictor, Sgk1, Nox1, Ikbkb, Mtor, Smad3, Nfkb1, Nox4, Map3k5, Pik3r1, Ilk, Src, Prkce, Cd28, Igf1r, Smad7, Ppard, Prkcd, Pten, Igf1, Gsk3b, Rheb, Chuk, Sirpa, Gsk3a, Prkca, Traf6	30955, 11652, 57875, 19219, 56458, 13653, 19877, 56484, 74370, 11651, 78757, 20393, 237038, 16150, 56717, 17127, 18033, 50490, 26408, 18708, 16202, 20779, 18754, 12487, 16001, 17131, 19015, 18753, 19211, 16000, 56637, 19744, 12675, 19261, 606496, 18750, 22034
KLF2	no	16598	3.11292e-24	n/a	48	7.85859	253	Foxo1, Pfkfb3, Egr1, Sele, Ikbkb, Cxcr3, Dusp1, Ccr2, Nos3, Sp1, Ccl2, Hdac5, Cd36, Nfe2l2, Notch1, Aqp1, Hmox1, Ccr5, P2rx4, Rela, Shc1, Nqo1, Tnfaip3, Smad7, Ppard, Traf2, Irf1, Cebpd, Tek, Myd88, Hdac1, Angpt2, Pou5f1, Col18a1, Nanog, S1pr1, Prex1, Angpt1, Cdh5, Sirt1, Vcam1, Pla2g4a, Edn1, Klf4, Epas1, Hif1a, Pparg, Txnip	56458, 170768, 13653, 20339, 16150, 12766, 19252, 12772, 18127, 20683, 20296, 15184, 12491, 18024, 18128, 11826, 15368, 12774, 18438, 19697, 20416, 18104, 21929, 17131, 19015, 22030, 16362, 12609, 21687, 17874, 433759, 11601, 18999, 12822, 71950, 13609, 277360, 11600, 12562, 93759, 22329, 18783, 13614, 16600, 13819, 15251, 19016, 56338
CCL4	yes	20303	3.14444e-24	n/a	44	6.49188	209	Flt3l, Gfer, Tnf, Cxcl1, Ccl5, Il4, Cxcr3, Ccr2, Cd86, Atf3, Il1r1, Ccl2, Cx3cl1, Vegfa, Ccr1, Cxcr4, Il17a, Ifng, Cxcr2, Il15, Ccl3, Ccr5, Cxcl16, Tnfaip3, Cxcl10, Il1a, Cx3cr1, Cxcl12, Mif, Il1b, Itga4, Icam1, Il18, Il22, Cd80, Il13, Grk2, Ccl20, Angpt1, Il4ra, Gsta1, Vcam1, Il10, Il6	14256, 11692, 21926, 14825, 20304, 16189, 12766, 12772, 12524, 11910, 16177, 20296, 20312, 22339, 12768, 12767, 16171, 15978, 12765, 16168, 20302, 12774, 66102, 21929, 15945, 16175, 13051, 20315, 17319, 16176, 16401, 15894, 16173, 50929, 12519, 16163, 110355, 20297, 11600, 16190, 14857, 22329, 16153, 16193
RPS6KA5	no	73086	3.67616e-24	n/a	38	4.65925	150	Mapkapk2, Egr1, Mapk8, Egf, Akt1, Sgk1, Dusp1, Irak4, Stat1, Nfkb1, Nox4, Rfwd2, Map3k8, Ptgs2, Mapk9, Rela, Rara, Il33, Nfkbia, Nrg1, Prkg1, Mif, Angpt2, Creb1, Jun, Stat3, Chuk, Mapk14, Ppargc1a, Ccl20, S1pr1, Prkaa2, Mapk3, Apex1, Prkaca, Pla2g4a, Kitl, Casp8	17164, 13653, 26419, 13645, 11651, 20393, 19252, 266632, 20846, 18033, 50490, 26374, 26410, 19225, 26420, 19697, 19401, 77125, 18035, 211323, 19091, 17319, 11601, 12912, 16476, 20848, 12675, 26416, 19017, 20297, 13609, 108079, 26417, 11792, 18747, 18783, 17311, 12370
CXCR1	no	227288	3.84955e-24	n/a	33	3.3236	107	Ltb4r1, Cxcl1, Ccl5, Cxcr3, Ccr2, F2rl1, Il1r1, C5ar2, Ccl2, Ccl4, Ccr1, Cxcr4, Slc11a1, Cxcr2, Tlr2, Prkce, Ccl3, Cyr61, Ccr5, Cd14, Cxcl16, Cxcl10, Itgam, Cx3cr1, C5ar1, Cxcl12, Ackr3, Grk2, Ccl20, Tlr4, Ptafr, Tirap, Gper1	16995, 14825, 20304, 12766, 12772, 14063, 16177, 319430, 20296, 20303, 12768, 12767, 18173, 12765, 24088, 18754, 20302, 16007, 12774, 12475, 66102, 15945, 16409, 13051, 12273, 20315, 12778, 110355, 20297, 21898, 19204, 117149, 76854
MAPK7	no	23939	4.66792e-24	n/a	40	5.28048	170	Mapk8, Foxo3, Egf, Akt1, Bdkrb1, Braf, Sgk1, Dusp1, Csf1, Smad3, Cx3cl1, Cd36, Serpine1, Nfe2l2, Map3k8, Vhl, Bcl2l11, Src, Prkce, Pml, Mapk9, Rxra, Ppard, Ngf, Cdc42, Cx3cr1, Ptpn11, Creb1, Jun, Ntf3, Mapk14, Bdnf, Angpt1, Ntrk1, Mapk3, Vcam1, Klf4, Gdnf, Hif1a, Abl1	26419, 56484, 13645, 11651, 12061, 109880, 20393, 19252, 12977, 17127, 20312, 12491, 18787, 18024, 26410, 22346, 12125, 20779, 18754, 18854, 26420, 20181, 19015, 18049, 12540, 13051, 19247, 12912, 16476, 18205, 26416, 12064, 11600, 18211, 26417, 22329, 16600, 14573, 15251, 11350
SRC	yes	20779	5.6554e-24	n/a	63	13.9467	449	Akt2, Mapk8, Egf, Csf1r, F2r, Akt1, Mmp14, Mir34a, Nox1, Csf1, Ntn1, Stat5a, Lcp2, Mtor, Gjb1, Tlr3, Nox4, Slc12a2, Plaur, Pik3r1, Adam17, Ilk, Rap1a, Prkce, Ptpn1, Mapk9, Cd47, Itgb5, Shc1, Tyrobp, Igf1r, Fgfr2, Jak2, Prkcd, Rac1, Cdc42, Prkcg, Rock2, Ptpn11, Jun, Gsk3b, Stat3, Jak1, Mapk14, Efnb2, Egfr, Angpt1, Grin1, Ntrk1, Sirpa, Cdh5, Fgfr1, Mapk3, S100a8, Met, Ctnnb1, Prkca, Abl1, Gper1, Rh…	11652, 26419, 13645, 12978, 14062, 11651, 17387, 723848, 237038, 12977, 18208, 20850, 16822, 56717, 14618, 142980, 50490, 20496, 18793, 18708, 11491, 16202, 109905, 18754, 19246, 26420, 16423, 16419, 20416, 22177, 16001, 14183, 16452, 18753, 19353, 12540, 18752, 19878, 19247, 16476, 56637, 20848, 16451, 26416, 13642, 13649, 11600, 14810, 18211, 19261, 12562, 14182, 26417, 20201, 17295, 12387, 187…
RAF1	no	110157	6.03313e-24	n/a	45	6.92675	223	Plce1, Egr1, Mapk8, Egf, Ksr1, Csf1r, Rb1, Akt1, Park7, Braf, Nr3c1, Dusp1, Mtor, Pdgfb, Ephx2, Map3k5, Map3k8, Bcl2l11, Pik3r1, Rap1a, Src, Prkce, Mapk9, Igf1r, Map3k1, Prkcd, Rac1, Pten, Rock2, Ptpn11, Jun, Rheb, Jak1, Hdac6, Bcl2, Grk2, Egfr, Ntrk1, Fgfr1, Mapk3, Prkca, Cflar, Rhoa, Pdgfrb, Hspa1b	74055, 13653, 26419, 13645, 16706, 12978, 19645, 11651, 57320, 109880, 14815, 19252, 56717, 18591, 13850, 26408, 26410, 12125, 18708, 109905, 20779, 18754, 26420, 16001, 26401, 18753, 19353, 19211, 19878, 19247, 16476, 19744, 16451, 15185, 12043, 110355, 13649, 18211, 14182, 26417, 18750, 12633, 11848, 18596, 15511
JUN	yes	16476	6.28857e-24	n/a	68	16.2142	522	Mapkapk2, Egr1, Mapk8, Ppp1r15a, Relb, Egf, Sesn2, Mmp9, Akt1, Irak1, Nr3c1, Irak3, Irf7, Vegfd, Ikbkb, Dusp1, Irak4, Smad3, Atf3, Sp1, Stat1, Nfkb1, Gga1, Nf1, Ddit3, Nfe2l2, Map3k5, Rfwd2, Pdcd4, Map3k8, Plaur, Gadd45a, Bcl2l11, Ilk, Nfkb2, Pkd1, Src, Ptgs2, Cyr61, Mapk9, Rela, Rara, Map3k1, Hdac4, Nfkbia, Traf2, Prkcd, Irf1, Cebpd, Creb1, Dusp4, Stat3, Chuk, C3ar1, Mapk14, Pin1, Irf3, Mmp13, T…	17164, 13653, 26419, 17872, 19698, 13645, 230784, 17395, 11651, 16179, 14815, 73914, 54123, 14205, 16150, 19252, 266632, 17127, 11910, 20683, 20846, 18033, 106039, 18015, 13198, 18024, 26408, 26374, 18569, 26410, 18793, 13197, 12125, 16202, 18034, 18763, 20779, 19225, 16007, 26420, 19697, 19401, 26401, 208727, 18035, 22030, 18753, 16362, 12609, 12912, 319520, 20848, 12675, 12267, 26416, 23988, 54…
KDR	no	16542	6.79014e-24	n/a	49	8.35558	269	Serpinf2, Lgals1, Mertk, Nt5e, Fgf2, Csf1r, Akt1, Mmp14, Braf, Trpc1, Vegfd, Postn, Atp6ap2, Pdgfb, Bmp4, Nos3, Ly6a, Il1r1, Vegfa, Sema3a, Cxcr4, Adam17, Flt1, Src, Ptpn1, Prox1, Cyr61, Cd47, Thbs1, Fgfr2, Tfpi2, Cebpd, Id3, Tek, Angpt2, Jak1, Col18a1, Efnb2, Egfr, Angpt1, Cdh5, Fgfr1, Vwf, Met, Epas1, Hif1a, Itgb1, Pdgfrb, Txnip	18816, 16852, 17289, 23959, 14173, 12978, 11651, 17387, 109880, 22063, 14205, 50706, 70495, 18591, 12159, 18127, 110454, 16177, 22339, 20346, 12767, 11491, 14254, 20779, 19246, 19130, 16007, 16423, 21825, 14183, 21789, 12609, 15903, 21687, 11601, 16451, 12822, 13642, 13649, 11600, 12562, 14182, 22371, 17295, 13819, 15251, 16412, 18596, 56338
AGER	yes	11596	7.50084e-24	n/a	33	3.38572	109	Ltb4r1, Msr1, Egr1, App, Ncf1, Sftpd, Ptges, Tlr9, Nfkb1, Trem1, Lrp2, Cd36, Bace1, Tlr2, Hmgb1, Itgam, F3, Myd88, Ctgf, S100a9, Mapk14, Cybb, Jam3, Txn1, Tlr4, Ttr, Adam10, Apex1, S100a8, Vcam1, Tirap, Pparg, Txnip	16995, 20288, 13653, 11820, 17969, 20390, 64292, 81897, 18033, 58217, 14725, 12491, 23821, 24088, 15289, 16409, 14066, 17874, 14219, 20202, 26416, 13058, 83964, 22166, 21898, 22139, 11487, 11792, 20201, 22329, 117149, 19016, 56338
CXCR3	yes	12766	8.59252e-24	n/a	37	4.47288	144	Ltb4r1, Pik3cg, Cxcl1, Ccl5, Il4, Itga1, Ccr2, Rorc, Stat1, Ccl2, Cx3cl1, Cd38, Ccl4, Cd4, Ccr1, Cxcr4, Il17a, Ifng, Cxcr2, Ccl3, Ccr5, Cxcl16, Tnfrsf12a, Cxcl10, Itgax, Cx3cr1, Cxcl12, Itga4, Dpp4, Tbx21, Il22, Cd80, Ackr3, Ccl20, Tnfsf12, Pdcd1, Itgb1	16995, 30955, 14825, 20304, 16189, 109700, 12772, 19885, 20846, 20296, 20312, 12494, 20303, 12504, 12768, 12767, 16171, 15978, 12765, 20302, 12774, 66102, 27279, 15945, 16411, 13051, 20315, 16401, 13482, 57765, 50929, 12519, 12778, 20297, 21944, 18566, 16412
CSF2	no	12981	8.98589e-24	n/a	39	5.06305	163	Flt3l, Mrc1, Tnf, Csf1r, Cxcl1, Ccl5, Il4, Csf1, Stat5a, Cd86, Epo, Il17ra, Il1r1, Ccl2, Ccl4, Il17a, Ifng, Il15, Ccl3, Thpo, Cd14, Itgb5, Cxcl10, Jak2, Il1a, Itgax, Itgam, Il1b, Il18, Il22, Cd80, Il13, Ccl20, Irf8, Fgf7, Il10, Kitl, Il6, Tec	14256, 17533, 21926, 12978, 14825, 20304, 16189, 12977, 20850, 12524, 13856, 16172, 16177, 20296, 20303, 16171, 15978, 16168, 20302, 21832, 12475, 16419, 15945, 16452, 16175, 16411, 16409, 16176, 16173, 50929, 12519, 16163, 20297, 15900, 14178, 16153, 17311, 16193, 21682
FCGR3	no	14131	1.10904e-23	n/a	42	6.02596	194	Itgav, Mrc1, Cxcr3, Ccr2, Fcgr2b, Cd86, Trem1, Cx3cl1, Cd38, Cd4, Ifng, Fcgr4, Cxcr2, Adam17, Tlr2, Il15, Cd44, Ccr5, Cd47, Cd14, Shc1, Tyrobp, Cd28, Mme, Itgb2, Itgax, Itgam, Cx3cr1, Lgals3, C5ar1, Tek, Itga4, Dpp4, Cd40, Icam1, Cd226, Cd80, Itga5, Selp, Sirpa, Il10, Itgb1	16410, 17533, 12766, 12772, 14130, 12524, 58217, 20312, 12494, 12504, 15978, 246256, 12765, 11491, 24088, 16168, 12505, 12774, 16423, 12475, 20416, 22177, 12487, 17380, 16414, 16411, 16409, 13051, 16854, 12273, 21687, 16401, 13482, 21939, 15894, 225825, 12519, 16402, 20344, 19261, 16153, 16412
MAP3K3	no	26406	1.14676e-23	n/a	36	4.22438	136	Mapkapk2, Mmp2, Mapk8, Rock1, Ksr1, Irak1, Sqstm1, Irak3, Sgk1, Ikbkb, Nfkb1, Ddit3, Map3k5, Map3k8, Birc5, Pik3r1, Igf1r, Map3k1, Ikbkg, Nfkbia, Sat1, Rac1, Pten, Ptpn11, Jun, Chuk, Ripk1, Mapk14, Yap1, Angpt1, Mapk3, Gsk3a, Klf4, Traf6, Rhoa, Mir122	17164, 17390, 26419, 19877, 16706, 16179, 18412, 73914, 20393, 16150, 18033, 13198, 26408, 26410, 11799, 18708, 16001, 26401, 16151, 18035, 20229, 19353, 19211, 19247, 16476, 12675, 19766, 26416, 22601, 11600, 26417, 606496, 16600, 22034, 11848, 387231
IL17D	no	239114	1.18907e-23	n/a	29	2.48493	80	Il4, Rora, Ikbkb, Il17ra, Rorc, Nfkb1, Ccl4, Cd36, Nfe2l2, Il17a, Ifng, Il17c, Socs3, Il15, Ccl3, Thpo, Il33, Tgfb1, Smad7, Ikbkg, Nfkbia, Il1b, Chuk, Il18, Ccl20, Tlr4, Il10, Traf6, Il6	16189, 19883, 16150, 16172, 19885, 18033, 20303, 12491, 18024, 16171, 15978, 234836, 12702, 16168, 20302, 21832, 77125, 21803, 17131, 16151, 18035, 16176, 12675, 16173, 20297, 21898, 16153, 22034, 16193
S1PR2	yes	14739	1.18907e-23	n/a	29	2.48493	80	Rock1, Akt1, Sphk1, Rtn4r, Pdgfb, Ccl2, Pik3r1, Ptgs2, Nr1i2, Nr1h4, Nrg1, Rtn4, Rac1, Rock2, Nr1h3, Cxcl12, Ctgf, Stat3, Sgpl1, Trpc6, Grk2, Sphk2, S1pr1, Yap1, Fn1, Mapk3, Vcam1, Hgf, Rhoa	19877, 11651, 20698, 65079, 18591, 20296, 18708, 19225, 18171, 20186, 211323, 68585, 19353, 19878, 22259, 20315, 14219, 20848, 20397, 22068, 110355, 56632, 13609, 22601, 14268, 26417, 22329, 15234, 11848
PTGS2	yes	19225	1.23049e-23	n/a	43	6.36764	205	Ptger4, Faah, Relb, Alox5, Mmp9, Cxcl1, Ptges, Ptger3, Ptgis, Elavl1, Nox1, Ikbkb, Dusp1, Atp6ap2, F2rl1, Alox12, Nfkb1, Il1r1, Vegfa, Map3k8, Birc5, Nfkb2, Hmox1, Mapk9, Nos2, Ppard, Nfkbia, Tbxa2r, Il1a, Cebpd, Il1b, Jun, Ptgs1, Chuk, Mapk14, S1pr2, Mmp13, Hpgd, Pla2g4a, Alox5ap, Wisp1, Il6, Pparg	19219, 14073, 19698, 11689, 17395, 14825, 64292, 19218, 19223, 15568, 237038, 16150, 19252, 70495, 14063, 11684, 18033, 16177, 22339, 26410, 11799, 18034, 15368, 26420, 18126, 19015, 18035, 21390, 16175, 12609, 16176, 16476, 19224, 12675, 26416, 14739, 17386, 15446, 18783, 11690, 22402, 16193, 19016
S1PR3	no	13610	1.74656e-23	n/a	28	2.29856	74	Ptger4, Rock1, Smpd1, Akt1, Elavl1, Sphk1, Smad3, Pdgfb, Nos3, Cxcr4, Ptgs2, Nrg1, Rac1, Rock2, Cxcl12, Ctgf, Grk2, Shc3, Prkcb, Sphk2, S1pr1, S1pr2, Angpt1, Mapk3, Hgf, Pla2g4a, Rhoa, Pdgfrb	19219, 19877, 20597, 11651, 15568, 20698, 17127, 18591, 18127, 12767, 19225, 211323, 19353, 19878, 20315, 14219, 110355, 20418, 18751, 56632, 13609, 14739, 11600, 26417, 15234, 18783, 11848, 18596
IRF3	yes	54131	1.82062e-23	n/a	48	8.16921	263	Mapk8, Relb, Clic4, Ccl5, Bax, Irak1, Irf7, Ikbkb, Tlr9, Irak4, Adar, Sp1, Tlr3, Irf9, Stat1, Nfkb1, Pmaip1, Tlr2, Ticam1, Pml, Rela, Cd14, Map3k1, Mavs, Ikbkg, Ddx58, Nfkbia, Cxcl10, Traf2, Irf1, Irf5, Nr1h3, Myd88, Ly96, Jun, Jak1, Chuk, Ripk1, Pin1, Tlr4, Sigirr, Tmem173, Irf8, Ppp2ca, Tirap, Traf6, Mir122, Casp8	26419, 19698, 29876, 20304, 12028, 16179, 54123, 16150, 81897, 266632, 56417, 20683, 142980, 16391, 20846, 18033, 58801, 24088, 106759, 18854, 19697, 12475, 26401, 228607, 16151, 230073, 18035, 15945, 22030, 16362, 27056, 22259, 17874, 17087, 16476, 16451, 12675, 19766, 23988, 21898, 24058, 72512, 15900, 19052, 117149, 22034, 387231, 12370
CASP2	yes	12366	1.84978e-23	n/a	39	5.15623	166	Fas, Mapk8, Smpd1, Tnfsf10, Bax, Mir34a, Elavl1, Trp53, Tnfrsf1b, Casp4, Gadd45a, Birc5, Bcl2l11, Bcl2l1, Hdac4, Hspa5, Ikbkg, Fasl, Traf2, Prkcd, Capn1, Id3, Rock2, Ctsb, Gsk3b, Sgpl1, Bak1, Ripk1, Bid, Bcl2, Parp1, Casp9, Cntf, Cflar, Mdm2, Aplp2, Traf6, Casp1, Casp8	14102, 26419, 20597, 22035, 12028, 723848, 15568, 22059, 21938, 12363, 13197, 11799, 12125, 12048, 208727, 14828, 16151, 14103, 22030, 18753, 12333, 15903, 19878, 13030, 56637, 20397, 12018, 19766, 12122, 12043, 11545, 12371, 12803, 12633, 17246, 11804, 22034, 12362, 12370
IL1RAP	no	16180	1.95371e-23	n/a	31	2.98192	96	Mir223, Smpd1, Il18r1, Mir140, Cxcl1, Irak1, Tlr9, Postn, Irak4, Hspg2, Nfkb1, Il1r1, Tnfrsf1a, Tlr2, Nfkb2, Hmgb1, Il33, Mir29a, Cxcl10, Il1a, Ntrk3, Eif2ak4, Myd88, Il1b, Dpp4, Il18, Tlr4, Sirpa, Il4ra, Sigirr, Traf6	723814, 20597, 16182, 387158, 14825, 16179, 81897, 50706, 266632, 15530, 18033, 16177, 21937, 24088, 18034, 15289, 77125, 387222, 15945, 16175, 18213, 27103, 17874, 16176, 13482, 16173, 21898, 19261, 16190, 24058, 22034
NFKBIZ	no	80859	1.98569e-23	n/a	36	4.28651	138	Lgals1, Ptx3, Relb, Tnf, Cxcl1, Irak1, Rora, Irak3, Tlr9, Dusp1, Irak4, Il17ra, Stat1, Nfkb1, Il1r1, Ccl2, Stat6, Il17a, Ifng, Tlr2, Nfkb2, Rela, Tnfaip3, Nfkbia, Cebpd, Myd88, Il1b, Stat3, Chuk, Il18, Il22, Tlr4, Il4ra, Lcn2, Il10, Il6	16852, 19288, 19698, 21926, 14825, 16179, 19883, 73914, 81897, 19252, 266632, 16172, 20846, 18033, 16177, 20296, 20852, 16171, 15978, 24088, 18034, 19697, 21929, 18035, 12609, 17874, 16176, 20848, 12675, 16173, 50929, 21898, 16190, 16819, 16153, 16193
NFE2L2	yes	18024	2.12615e-23	n/a	53	10.095	325	Mapk8, Mfn2, Nlrp3, Gfer, Foxo3, Ncf1, Sesn2, Mir140, Akt1, Park7, Sqstm1, Mir34a, Nox1, Tfeb, Atf3, Nfkb1, Slc40a1, Mt1, Cd36, Nox4, Cat, Map3k5, Cth, Pik3r1, Hmox1, Sod2, Nqo1, Prdx6, Rxra, Nr1i2, Nr1h4, Prkcd, Msra, Sat1, Sirt3, Gpx1, Jun, Gsk3b, Mapk14, Cybb, Ppargc1a, Txn1, Abcc1, Fn1, Sirt1, Gsta1, Apex1, Slc7a11, Hsf1, Mir29b-1, Fyn, Pparg, Txnip	26419, 170731, 216799, 11692, 56484, 17969, 230784, 387158, 11651, 57320, 18412, 723848, 237038, 21425, 11910, 18033, 53945, 17748, 12491, 50490, 12359, 26408, 107869, 18708, 15368, 20656, 18104, 11758, 20181, 18171, 20186, 18753, 110265, 20229, 64384, 14775, 16476, 56637, 26416, 13058, 19017, 22166, 17250, 14268, 93759, 14857, 11792, 26570, 15499, 387223, 14360, 19016, 56338
GADD45A	yes	13197	2.19773e-23	n/a	61	13.4186	432	Mapkapk2, Fas, Foxo1, Egr1, Mapk8, Ppp1r15a, Foxo3, Sesn2, Nampt, Trp53, Sgk1, Ikbkb, Fstl1, Casp4, Gpnmb, Hes1, Gdf15, Atf3, Ddit3, Cth, Bcl2l11, Bcl2l1, Gas6, Pmaip1, Nfkb2, Flt1, Xbp1, Hmox1, Cyr61, Mapk9, Rela, Hdac4, Tnfaip3, Hspa5, Npm1, Tnfrsf12a, Rad9a, Nfkbia, Fasl, Irf1, Cebpd, Casp2, Gpx1, Jun, Cdkn2c, Mapk14, Bcl2, Txn1, Parp1, Per2, Tnfsf12, Casp9, Mapk3, Gsta1, Apex1, Mdm2, Ppm1d, C…	17164, 14102, 56458, 13653, 26419, 17872, 56484, 230784, 59027, 22059, 20393, 16150, 14314, 12363, 93695, 15205, 23886, 11910, 13198, 107869, 12125, 12048, 14456, 58801, 18034, 14254, 22433, 15368, 16007, 26420, 19697, 208727, 21929, 14828, 18148, 27279, 19367, 18035, 14103, 16362, 12609, 12366, 14775, 16476, 12580, 26416, 12043, 22166, 11545, 18627, 21944, 12371, 26417, 14857, 11792, 17246, 5389…
BCL2A1A	no	12044	2.34024e-23	n/a	44	6.8025	219	Msr1, Fas, Relb, Il18r1, Tnfsf10, Mmp9, Tnfrsf1b, Casp4, Gpnmb, Atf3, Nfkb1, Ccl4, Tnfrsf1a, Gadd45a, Birc5, Bcl2l11, Bcl2l1, Pmaip1, Nfkb2, Pycard, Ptgs2, Rela, Tnfrsf21, Sod2, Tnfaip3, Irf1, Cebpd, Casp2, Cd40, Jun, Icam1, Bak1, Bid, Bcl2, Ccl20, Cr1l, Casp9, Sirt1, Hspd1, Cflar, Ppp2ca, Wisp1, Hyou1, Casp8	20288, 14102, 19698, 16182, 22035, 17395, 21938, 12363, 93695, 11910, 18033, 20303, 21937, 13197, 11799, 12125, 12048, 58801, 18034, 66824, 19225, 19697, 94185, 20656, 21929, 16362, 12609, 12366, 21939, 16476, 15894, 12018, 12122, 12043, 20297, 12946, 12371, 93759, 15510, 12633, 19052, 22402, 12282, 12370
RIPK1	yes	19766	2.34438e-23	n/a	39	5.18729	167	Grn, Mapkapk2, Fas, Mapk8, Tnfsf10, Tnf, Irf7, Ikbkb, Dusp1, Irak4, Tfeb, Tlr3, Nfkb1, Mlkl, Tnfrsf1a, Mir146, Cyld, Dnm1l, Map3k8, Ticam1, Ikbkg, Ddx58, Fasl, Traf2, Rtn4, Casp2, Myd88, Cd40, Chuk, Atg5, Irf3, Ripk3, Parp1, Tnfsf12, Casp9, Cflar, Traf6, Casp1, Casp8	14824, 17164, 14102, 26419, 22035, 21926, 54123, 16150, 19252, 266632, 21425, 142980, 18033, 74568, 21937, 387164, 74256, 74006, 26410, 106759, 16151, 230073, 14103, 22030, 68585, 12366, 17874, 21939, 12675, 11793, 54131, 56532, 11545, 21944, 12371, 12633, 22034, 12362, 12370
CYR61	yes	16007	2.84194e-23	n/a	44	6.83356	220	Angptl4, Egr1, Foxo3, Fgf2, Akt1, Postn, Dusp1, Fstl1, Smad3, Il17ra, Atf3, Ccl2, Hdac5, Vegfa, Cyld, Plaur, Gadd45a, Gas6, Cxcr2, Hbegf, Ilk, Thbs1, Mkl1, Mdk, Kl, Shh, Nrg1, Lgals3, Id1, Ctgf, Creb1, Jun, Havcr1, Sost, Ccl20, S1pr1, Mmp13, Yap1, Fn1, Sirt1, Ctnnb1, Wisp1, Rhoa, Itgb1	57875, 13653, 56484, 14173, 11651, 50706, 19252, 14314, 17127, 16172, 11910, 20296, 15184, 22339, 74256, 18793, 13197, 14456, 12765, 15200, 16202, 21825, 223701, 17242, 16591, 20423, 211323, 16854, 15901, 14219, 12912, 16476, 171283, 74499, 20297, 13609, 17386, 22601, 14268, 93759, 12387, 22402, 11848, 16412
TBRS4	no	100034832	3.21182e-23	n/a	20	0.962911	31	Ncf1, Tnf, Il4, Tlr3, Nfkb1, Il17a, Tlr2, Hmgb1, Cd14, Il33, Tgfb1, Myd88, Ly96, Il1b, Havcr1, Cybb, Ager, Tlr4, Il10, Il6	17969, 21926, 16189, 142980, 18033, 16171, 24088, 15289, 12475, 77125, 21803, 17874, 17087, 16176, 171283, 13058, 11596, 21898, 16153, 16193
C5AR1	yes	12273	3.96224e-23	n/a	31	3.04404	98	Grn, Ltb4r1, Pik3cg, Cfb, Sphk1, Ntn1, Bdkrb2, Fcgr2b, C5ar2, C3, Plaur, Fcgr4, Cxcr2, Tlr2, Ccr5, Cd47, Cd14, Pdcd1lg2, Itgb2, Mbl1, Itgax, Itgam, Itga4, C3ar1, Cd80, Grk2, Cr1l, Tlr4, Sirpa, Ptafr, Itgb1	14824, 16995, 30955, 14962, 20698, 18208, 12062, 14130, 319430, 12266, 18793, 246256, 12765, 24088, 12774, 16423, 12475, 58205, 16414, 17194, 16411, 16409, 16401, 12267, 12519, 110355, 12946, 21898, 19261, 19204, 16412
NLRP1A	no	195046	4.2916e-23	n/a	34	3.82058	123	Nlrp3, Nod2, Nr3c1, Irak3, Nfkb1, P2rx7, Bcl2l1, Tlr2, Pycard, Xbp1, Hmox1, P2rx4, Tnfaip3, Dkk1, Ddx58, Il1a, Irf5, Casp2, Myd88, Panx1, Il1b, Creb1, Il18, Tbx21, Cybb, Bcl2, Irf3, Tlr4, Casp9, Tirap, Ctla4, Traf6, Casp1, Casp8	216799, 257632, 14815, 73914, 18033, 18439, 12048, 24088, 66824, 22433, 15368, 18438, 21929, 13380, 230073, 16175, 27056, 12366, 17874, 55991, 16176, 12912, 16173, 57765, 13058, 12043, 54131, 21898, 12371, 117149, 12477, 22034, 12362, 12370
PTPRC	no	19264	4.51583e-23	n/a	54	10.6541	343	Nmnat1, Flt3l, Lgals1, Fas, Mpo, Itgav, Mrc1, Il6st, Nt5e, Itga1, Lcp2, Fcgr2b, Cd86, Ly6a, Mt1, Cd38, Cd4, Cxcr4, Src, Ptpn1, Cd44, Cd47, Cd14, Tyrobp, Cd28, Mme, Pdcd1lg2, Itgb2, Fasl, Itgax, Itgam, Lgals3, Cd274, Cd74, F3, Tek, Ptpn11, Itga4, Dpp4, Cd40, Cd200, Icam1, Tbx21, Cd80, Pou5f1, Nanog, Itga5, Selp, Sirpa, Cdh5, Vcam1, Ctla4, Itgb1, Fyn	66454, 14256, 16852, 14102, 17523, 16410, 17533, 16195, 23959, 109700, 16822, 14130, 12524, 110454, 17748, 12494, 12504, 12767, 20779, 19246, 12505, 16423, 12475, 22177, 12487, 17380, 58205, 16414, 14103, 16411, 16409, 16854, 60533, 16149, 14066, 21687, 19247, 16401, 13482, 21939, 17470, 15894, 57765, 12519, 18999, 71950, 16402, 20344, 19261, 12562, 22329, 12477, 16412, 14360
ITGAE	no	16407	4.64551e-23	n/a	40	5.59109	180	Flt3l, Itgav, Relb, Nt5e, Cxcr3, Entpd1, Itga1, Cd86, Rorc, Cd38, Cd4, Il17a, Il15, Cd44, Ccr5, Cd47, Cd14, Cd28, Mme, Tgfb1, Itgb2, Fyb, Itgax, Itgam, Cx3cr1, Itga4, Cd40, Cd200, Icam1, Il22, Cd80, Tnfrsf18, Itga5, Sirpa, Fn1, Pdcd1, Irf8, Havcr2, Il10, Ctla4	14256, 16410, 19698, 23959, 12766, 12495, 109700, 12524, 19885, 12494, 12504, 16171, 16168, 12505, 12774, 16423, 12475, 12487, 17380, 21803, 16414, 23880, 16411, 16409, 13051, 16401, 21939, 17470, 15894, 50929, 12519, 21936, 16402, 19261, 14268, 18566, 15900, 171285, 16153, 12477
DDIT3	yes	13198	4.8928e-23	n/a	50	9.10106	293	Foxo1, Egr1, Mapk8, Ppp1r15a, Sigmar1, Clic4, Tnfsf10, Sesn2, Bax, Gdf15, Tfeb, Atf3, Bace1, Map3k5, Atg7, Gadd45a, Bcl2l11, Gas6, Pmaip1, Xbp1, Hsd11b2, Hmox1, Scd1, Hspa5, Nr1h4, Traf2, Sat1, Capn1, Eif2ak4, Cebpd, Jun, Bak1, Bid, Mapk14, Atg5, Cybb, Bcl2, Ppargc1a, Parp1, Lcn2, Ptafr, Casp9, Prkaa1, Slc7a11, Cflar, Mdm2, Hyou1, Hspa1b, Casp8, Txnip	56458, 13653, 26419, 17872, 18391, 29876, 22035, 230784, 12028, 23886, 21425, 11910, 23821, 26408, 74244, 13197, 12125, 14456, 58801, 22433, 15484, 15368, 20249, 14828, 20186, 22030, 20229, 12333, 27103, 12609, 16476, 12018, 12122, 26416, 11793, 13058, 12043, 19017, 11545, 16819, 19204, 12371, 105787, 26570, 12633, 17246, 12282, 15511, 12370, 56338
IL7R	no	16197	5.04194e-23	n/a	48	8.35558	269	Flt3l, Foxo1, Relb, Il6st, Il18r1, Csf1r, Rictor, Vegfd, Cxcr3, Tnfrsf1b, Entpd1, Stat5a, Hes1, Il17ra, Adora2a, Rorc, Ly6a, Il1r1, Cd38, Tnfrsf1a, Cd4, Cxcr4, Notch1, Il17a, Bcl2l11, Cxcr2, Il15, Ccr5, Cd14, Cd28, Il33, Jak2, Irf5, Cx3cr1, Lgals3, Arhgap15, Itga4, Jak1, Tbx21, Cd226, Cd80, Bcl2, Tnfrsf18, Cblb, Il4ra, Pdcd1, Havcr2, Ctla4	14256, 56458, 19698, 16195, 16182, 12978, 78757, 14205, 12766, 21938, 12495, 20850, 15205, 16172, 11540, 19885, 110454, 16177, 12494, 21937, 12504, 12767, 18128, 16171, 12125, 12765, 16168, 12774, 12475, 12487, 77125, 16452, 27056, 13051, 16854, 76117, 16401, 16451, 57765, 225825, 12519, 12043, 21936, 208650, 16190, 18566, 171285, 12477
NFATC4	no	73181	5.97318e-23	n/a	35	4.1312	133	Stim1, Mapk8, Mir140, Irak1, Agt, Ccr2, Smad3, Atf3, Bace1, Cxcr4, Pik3r1, Hmox1, Ptgs2, Mapk9, Hdac4, Ache, Nos2, Fasl, Mir29a, Pten, Creb1, Slc9a1, Jun, Gsk3b, Trpc6, Il18, Ppp3cb, Mapk14, Ppargc1a, Bdnf, Ppara, Grin1, Lcn2, Esr2, Edn1	20866, 26419, 387158, 16179, 11606, 12772, 17127, 11910, 23821, 12767, 18708, 15368, 19225, 26420, 208727, 11423, 18126, 14103, 387222, 19211, 12912, 20544, 16476, 56637, 22068, 16173, 19056, 26416, 19017, 12064, 19013, 14810, 16819, 13983, 13614
SIGIRR	yes	24058	8.82616e-23	n/a	29	2.64024	85	Il18r1, Nod2, Irak1, Irak3, Tlr9, Dusp1, Irak4, Ccr2, Mtor, Sp1, Nfkb1, Trem1, Il1r1, Cd4, Cyld, Tlr2, Socs3, Hmgb1, Il33, Tnfaip3, Tfpi2, Myd88, Ly96, Palm3, Il18, Irf3, Tlr4, Sirpa, Traf6	16182, 257632, 16179, 73914, 81897, 19252, 266632, 12772, 56717, 20683, 18033, 58217, 16177, 12504, 74256, 24088, 12702, 15289, 77125, 21929, 21789, 17874, 17087, 74337, 16173, 54131, 21898, 19261, 22034
GADD45B	no	17873	8.95478e-23	n/a	52	10.0018	322	Fas, Egr1, Mapk8, Ppp1r15a, Clic4, Sesn2, Rb1, Trp53, Dusp1, Csf1, Gdf15, Smad3, Atf3, Nfkb1, Ccl4, Ddit3, Nfe2l2, Gadd45a, Bcl2l1, Pmaip1, Nfkb2, Socs3, Hmox1, Cyr61, Sod2, Tnfaip3, Ednrb, Tfpi2, Irf1, Lgals3, Myd88, Hdac1, Jun, Chil1, Cdkn2c, Stat3, Mapk14, Ghr, Bdnf, Ppara, Cblb, Camk2d, S1pr1, Apex1, Prkaca, Mdm2, Tirap, Fst, Ppm1d, Cbfa2t3, Hyou1, Dnmt3a	14102, 13653, 26419, 17872, 29876, 230784, 19645, 22059, 19252, 12977, 23886, 17127, 11910, 18033, 20303, 13198, 18024, 13197, 12048, 58801, 18034, 12702, 15368, 16007, 20656, 21929, 13618, 21789, 16362, 16854, 17874, 433759, 16476, 12654, 12580, 20848, 26416, 14600, 12064, 19013, 208650, 108058, 13609, 11792, 18747, 17246, 117149, 14313, 53892, 12398, 12282, 13435
BMX	no	12169	1.04983e-22	n/a	30	2.88873	93	Egr1, Egf, Sesn2, Akt1, Tnfrsf1b, F2rl1, Stat1, Sh3bp5, Vegfa, Map3k5, Bcl2l1, Pik3r1, Rap1a, Src, Prkce, Shc1, Jak2, Traf2, Prkcd, Tek, Myd88, Stat3, Jak1, Bak1, Mapk14, Bcl2, Tirap, Abl1, Rhoa, Tec	13653, 13645, 230784, 11651, 21938, 14063, 20846, 24056, 22339, 26408, 12048, 18708, 109905, 20779, 18754, 20416, 16452, 22030, 18753, 21687, 17874, 20848, 16451, 12018, 26416, 12043, 117149, 11350, 11848, 21682
LRP1	no	16971	1.30413e-22	n/a	46	7.79647	251	Msr1, Angptl4, Mmp2, App, Clu, Mmp9, Mmp14, Lrp2, Plau, Bace1, Serpine1, C3, Ddit3, Apoe, Stat6, Plaur, F8, Adam17, Cd47, Cd14, Shc1, Thbs1, Mt2, Dkk1, Mdk, Rac1, Itgax, Itgam, Ptpn11, Ctgf, Itga4, Vtn, Sost, Abcc1, Ager, Ntrk1, Sirpa, Fn1, Ttr, Adam10, Irs2, Aplp2, Mep1b, Itgb1, Pdgfrb, Hspa1b	20288, 57875, 17390, 11820, 12759, 17395, 17387, 14725, 18792, 23821, 18787, 12266, 13198, 11816, 20852, 18793, 14069, 11491, 16423, 12475, 20416, 21825, 17750, 13380, 17242, 19353, 16411, 16409, 19247, 14219, 16401, 22370, 74499, 17250, 11596, 18211, 19261, 14268, 22139, 11487, 384783, 11804, 17288, 16412, 18596, 15511
BIRC2	no	11797	1.34692e-22	n/a	35	4.22438	136	Fas, Tnfsf10, Tnf, Akt1, Bax, Tnfrsf1b, Casp4, Nfkb1, Tnfrsf1a, Ddit3, Map3k5, Cyld, Birc5, Bcl2l1, Rela, Sod2, Tnfaip3, Ikbkg, Tnfrsf12a, Nfkbia, Fasl, Traf2, Casp2, Creb1, Cd40, Chuk, Ripk1, Bcl2, Ripk3, Parp1, Tnfsf12, Casp9, Cflar, Traf6, Casp8	14102, 22035, 21926, 11651, 12028, 21938, 12363, 18033, 21937, 13198, 26408, 74256, 11799, 12048, 19697, 20656, 21929, 16151, 27279, 18035, 14103, 22030, 12366, 12912, 21939, 12675, 19766, 12043, 56532, 11545, 21944, 12371, 12633, 22034, 12370
IL5	no	16191	1.86432e-22	n/a	38	5.15623	166	Flt3l, Tnf, Cxcl1, Ccl5, Il4, Rora, Tnfrsf1b, Stat5a, Rorc, Ccl2, Ccl4, Cd4, Stat6, Il17a, Ifng, Il15, Ccl3, Cd28, Il33, Pdcd1lg2, Tbxa2r, Cxcl10, Jak2, Il1a, Id3, Il1b, Itga4, Jak1, Il18, Tbx21, Il22, Cd80, Il13, Ccl20, Il4ra, Il10, Kitl, Il6	14256, 21926, 14825, 20304, 16189, 19883, 21938, 20850, 19885, 20296, 20303, 12504, 20852, 16171, 15978, 16168, 20302, 12487, 77125, 58205, 21390, 15945, 16452, 16175, 15903, 16176, 16401, 16451, 16173, 57765, 50929, 12519, 16163, 20297, 16190, 16153, 17311, 16193
CXCR5	no	12145	1.94728e-22	n/a	43	6.8025	219	Fas, Relb, Il18r1, Cxcl1, Ccl5, Il4, Cxcr3, Entpd1, Ccr2, Cd86, Il17ra, Atf3, Rorc, Cx3cl1, Cd38, Ccl4, Tnfrsf1a, Cd4, Ccr1, Cxcr4, Il17a, Cxcr2, Ccl3, Cd44, Ccr5, Rara, Mme, Cxcl16, Cxcl10, Cx3cr1, Cd274, Cxcl12, Itga4, Cd40, Cd200, Gpr17, Cd80, Ackr3, S1pr1, S1pr2, Mmp13, Pdcd1, Havcr2	14102, 19698, 16182, 14825, 20304, 16189, 12766, 12495, 12772, 12524, 16172, 11910, 19885, 20312, 12494, 20303, 21937, 12504, 12768, 12767, 16171, 12765, 20302, 12505, 12774, 19401, 17380, 66102, 15945, 13051, 60533, 20315, 16401, 21939, 17470, 574402, 12519, 12778, 13609, 14739, 17386, 18566, 171285
IRF8	yes	15900	2.06119e-22	n/a	45	7.51692	242	Pik3cg, Flt3l, Fas, Mertk, Mrc1, Relb, Csf1r, Bax, Nr3c1, Irf7, Tlr9, Csf1, Stat5a, Adar, Tlr3, Irf9, Stat1, Tnfrsf1a, Slc11a1, Ifng, P2rx4, Pml, Rela, Tyrobp, Cxcl16, Tnfaip3, Ikbkg, Irf1, Irf5, Itgam, Cx3cr1, Nr1h3, Myd88, Ptpn11, Jak1, Il18, Tbx21, Cybb, Irf3, Sirpa, Ctnnb1, Klf4, Abl1, Traf6, Casp1	30955, 14256, 14102, 17289, 17533, 19698, 12978, 12028, 14815, 54123, 81897, 12977, 20850, 56417, 142980, 16391, 20846, 21937, 18173, 15978, 18438, 18854, 19697, 22177, 66102, 21929, 16151, 16362, 27056, 16409, 13051, 22259, 17874, 19247, 16451, 16173, 57765, 13058, 54131, 19261, 12387, 16600, 11350, 22034, 12362
MCAM	no	84004	2.06119e-22	n/a	45	7.51692	242	Lgals1, Mmp2, Itgav, Sele, Nt5e, F2r, Nampt, Ntn1, Itga1, Hspg2, Atf3, Rorc, Cxcr4, L1cam, Flt1, Cd44, Cd47, Cd14, Mme, Itgam, Cd274, Cd74, F3, Tek, Id1, Ctgf, Itga4, Creb1, Cd200, Icam1, Pou5f1, Il13, Nanog, Muc1, Itga5, Yap1, Cdh5, Ptafr, S100a8, Vcam1, Vwf, Klf4, Itgb1, Fyn, Pdgfrb	16852, 17390, 16410, 20339, 23959, 14062, 59027, 18208, 109700, 15530, 11910, 19885, 12767, 16728, 14254, 12505, 16423, 12475, 17380, 16409, 60533, 16149, 14066, 21687, 15901, 14219, 16401, 12912, 17470, 15894, 18999, 16163, 71950, 17829, 16402, 22601, 12562, 19204, 20201, 22329, 22371, 16600, 16412, 14360, 18596
CCR2	yes	12772	2.10956e-22	n/a	40	5.80853	187	Ltb4r1, Flt3l, Mertk, Mrc1, Csf1r, Cxcl1, Ccl5, Cxcr3, Csf1, Cd86, C5ar2, Ccl2, Cx3cl1, Ccl4, Ccr1, Cxcr4, Map3k8, Cxcr2, Hbegf, Tlr2, Ccl3, Ccr5, Cd14, Il33, Cxcl16, Cxcl10, Itgax, Itgam, Cx3cr1, Lgals3, Cd274, Cxcl12, Myd88, Cd40, Cd80, Ackr3, Ccl20, Il4ra, Sigirr, Hp	16995, 14256, 17289, 17533, 12978, 14825, 20304, 12766, 12977, 12524, 319430, 20296, 20312, 20303, 12768, 12767, 26410, 12765, 15200, 24088, 20302, 12774, 12475, 77125, 66102, 15945, 16411, 16409, 13051, 16854, 60533, 20315, 17874, 21939, 12519, 12778, 20297, 16190, 24058, 15439
TAB1	no	66513	2.14307e-22	n/a	31	3.19935	103	Egr1, Cd2ap, Mapk8, Tnf, Ccl5, Irak1, Ikbkb, Dusp1, Irak4, Tlr3, Nfkb1, Tnfrsf1a, Map3k8, Ticam1, Mapk9, Rela, Map3k1, Ppard, Nfkbia, Mir29a, Traf2, Il1a, Myd88, Jun, Chuk, Mapk14, Tlr4, Mdm2, Tirap, Traf6, Pparg	13653, 12488, 26419, 21926, 20304, 16179, 16150, 19252, 266632, 142980, 18033, 21937, 26410, 106759, 26420, 19697, 26401, 19015, 18035, 387222, 22030, 16175, 17874, 16476, 12675, 26416, 21898, 17246, 117149, 22034, 19016
STAT4	no	20849	2.18346e-22	n/a	46	7.88966	254	Il18r1, Il4, Irak1, Rora, Irf7, Cxcr3, Tnfrsf1b, Stat5a, Fcgr2b, Rorc, Irf9, Stat1, Il1r1, Cd4, Mir146, Ccr1, Stat6, Il17a, Map3k8, Ifng, Fcgr4, Socs3, Il15, Shc1, Cd28, Il33, Tnfaip3, Ddx58, Jak2, Irf1, Irf5, Itgam, Cd40, Stat3, Jak1, Il18, Tbx21, Ppp3cb, Cd226, Cd80, Il13, Il4ra, Irf8, Il10, Ctla4, Dnmt3a	16182, 16189, 16179, 19883, 54123, 12766, 21938, 20850, 14130, 19885, 16391, 20846, 16177, 12504, 387164, 12768, 20852, 16171, 26410, 15978, 246256, 12702, 16168, 20416, 12487, 77125, 21929, 230073, 16452, 16362, 27056, 16409, 21939, 20848, 16451, 16173, 57765, 19056, 225825, 12519, 16163, 16190, 15900, 16153, 12477, 13435
SIRPA	yes	19261	2.28689e-22	n/a	35	4.28651	138	Mrc1, Sftpd, Csf1r, Akt1, Nr3c1, Fcgr2b, Cd86, Tlr3, Nox4, Ticam1, Src, Cd44, Cd47, Cd14, Shc1, Igf1r, Thbs1, Fyb, Jak2, Itgam, Igf1, C5ar1, Myd88, Ptpn11, Itga4, Cd200, Cd80, Sftpa1, Bdnf, Mapk3, Sigirr, Vcam1, Irf8, Alox5ap, Itgb1	17533, 20390, 12978, 11651, 14815, 14130, 12524, 142980, 50490, 106759, 20779, 12505, 16423, 12475, 20416, 16001, 21825, 23880, 16452, 16409, 16000, 12273, 17874, 19247, 16401, 17470, 12519, 20387, 12064, 26417, 24058, 22329, 15900, 11690, 16412
ITGAV	yes	16410	2.37512e-22	n/a	42	6.49188	209	Cd2ap, Rock1, Il6st, Sele, Nt5e, F2r, Postn, Itga1, Fcgr2b, Cd86, Pdgfb, Itgb6, Cd38, Plau, Cd44, Cd47, Cd14, Itgb5, Thbs1, Itgb2, Itgax, Itgam, Cx3cr1, F3, Tgfbr3, Itga4, Dpp4, Cd40, Cd200, Spp1, Icam1, Vtn, Cd80, Itga5, S1pr1, Selp, Fn1, Cdh5, Vcam1, Vwf, Itgb1, Pdgfrb	12488, 19877, 16195, 20339, 23959, 14062, 50706, 109700, 14130, 12524, 18591, 16420, 12494, 18792, 12505, 16423, 12475, 16419, 21825, 16414, 16411, 16409, 13051, 14066, 21814, 16401, 13482, 21939, 17470, 20750, 15894, 22370, 12519, 16402, 13609, 20344, 14268, 12562, 22329, 22371, 16412, 18596
PELI3	no	240518	2.7604e-22	n/a	21	1.18034	38	Mapkapk2, Tnf, Nod2, Cxcl1, Irak1, Sqstm1, Irf7, Ikbkb, Tlr3, Nfkb1, Atg7, Tlr2, Myd88, Ly96, Il1b, Creb1, Ripk1, Mapk14, Tlr4, Tirap, Traf6	17164, 21926, 257632, 14825, 16179, 18412, 54123, 16150, 142980, 18033, 74244, 24088, 17874, 17087, 16176, 12912, 19766, 26416, 21898, 117149, 22034
HMOX1	yes	15368	2.80887e-22	n/a	41	6.18127	199	Fth1, Mapk8, Sesn2, Akt1, Nox1, Hmox2, Atf3, Nos3, Nfkb1, Slc40a1, Mt1, Nox4, Cat, Ddit3, Nfe2l2, Cth, Gadd45a, Pik3r1, Flt1, Hmgb1, Ptgs2, Sod2, Mt2, Nqo1, Nos2, Msra, Sod3, Gpx1, Cdkn2c, Mapk14, Cybb, Pdk4, Txn1, Tmbim6, Hspd1, Gsta1, Slc7a11, Hsf1, Hif1a, Hp, Hspa1b	14319, 26419, 230784, 11651, 237038, 15369, 11910, 18127, 18033, 53945, 17748, 50490, 12359, 13198, 18024, 107869, 13197, 18708, 14254, 15289, 19225, 20656, 17750, 18104, 18126, 110265, 20657, 14775, 12580, 26416, 13058, 27273, 22166, 110213, 15510, 14857, 26570, 15499, 15251, 15439, 15511
SYK	no	20963	2.88022e-22	n/a	49	9.07	292	Lgals1, Foxo1, Mapk8, Nlrp3, Relb, Akt1, Irak1, Tlr9, Irak4, Stat5a, Lcp2, Fcgr2b, Trem1, Cx3cl1, Cd36, Map3k8, Pik3r1, Tlr2, Pycard, Src, Cyr61, Rela, Shc1, Tyrobp, Itgb2, Nfkbia, Fyb, Jak2, Prkcd, Rac1, Itgam, Cdc42, Cd74, Myd88, Ptpn11, Jak1, Mapk14, Prkcb, Cblb, Tlr4, Sirpa, Mapk3, Prkca, Abl1, Traf6, Wisp1, Casp1, Fyn, Tec	16852, 56458, 26419, 216799, 19698, 11651, 16179, 81897, 266632, 20850, 16822, 14130, 58217, 20312, 12491, 26410, 18708, 24088, 66824, 20779, 16007, 19697, 20416, 22177, 16414, 18035, 23880, 16452, 18753, 19353, 16409, 12540, 16149, 17874, 19247, 16451, 26416, 18751, 208650, 21898, 19261, 26417, 18750, 11350, 22034, 22402, 12362, 14360, 21682
F2	no	14061	2.96549e-22	n/a	31	3.23041	104	Tnfsf10, F2r, Mmp9, Trpc1, F2rl3, F2rl1, Ccl2, Bgn, Serpine1, Fga, F8, Rap1a, Proc, Rela, Thbs1, Jak2, Prkcd, Rac1, Rock2, Mapt, Mif, Angpt2, Ctgf, Spp1, Vtn, Chuk, Bak1, Bid, Hpgd, Vwf, Rhoa	22035, 14062, 17395, 22063, 14065, 14063, 20296, 12111, 18787, 14161, 14069, 109905, 19123, 19697, 21825, 16452, 18753, 19353, 19878, 17762, 17319, 11601, 14219, 20750, 22370, 12675, 12018, 12122, 15446, 22371, 11848
ARRB1	no	109689	3.51945e-22	n/a	39	5.56003	179	Ptger4, Nlrp3, Akt1, Bdkrb2, F2rl1, Stat1, Cxcr4, Map3k5, Adora1, Ilk, Src, Rela, Itgb5, Igf1r, Sod2, Mir29a, Pten, Cdc42, C5ar1, Trpv4, Creb1, Slc9a1, Gsk3b, Il22, Mapk14, Grk2, Egfr, Txn1, Agtr1a, Cdh5, Ptafr, Mapk3, Gsta1, Mdm2, Edn1, Gdnf, Abl1, Rhoa, Pparg	19219, 216799, 11651, 12062, 14063, 20846, 12767, 26408, 11539, 16202, 20779, 19697, 16419, 16001, 20656, 387222, 19211, 12540, 12273, 63873, 12912, 20544, 56637, 50929, 26416, 110355, 13649, 22166, 11607, 12562, 19204, 26417, 14857, 17246, 13614, 14573, 11350, 11848, 19016
CASP3	no	12367	3.91787e-22	n/a	49	9.13212	294	Fas, Mapk8, Ppp1r15a, Rock1, Tnfsf10, Gga3, Akt1, Bax, Trp53, Nox1, Casp4, Atf3, Mlkl, Nox4, Ddit3, Map3k5, Pdcd4, Atg7, Gadd45a, Birc5, Bcl2l11, Bcl2l1, Pmaip1, Mapk9, Tnfrsf21, Map3k1, Hspa5, Fasl, Prkcd, Capn1, Gsn, Mprip, Casp2, Ctsb, Gsk3b, Bak1, Ripk1, Bid, Mapk14, Atg5, Cybb, Bcl2, Ripk3, Parp1, Casp9, Cflar, Casp1, Hspa1b, Casp8	14102, 26419, 17872, 19877, 22035, 260302, 11651, 12028, 22059, 237038, 12363, 11910, 74568, 50490, 13198, 26408, 18569, 74244, 13197, 11799, 12125, 12048, 58801, 26420, 94185, 26401, 14828, 14103, 18753, 12333, 227753, 26936, 12366, 13030, 56637, 12018, 19766, 12122, 26416, 11793, 13058, 12043, 56532, 11545, 12371, 12633, 12362, 15511, 12370
NOS2	yes	18126	4.07016e-22	n/a	34	4.06907	131	Mpo, Mrc1, Ass1, Ncf1, Clic4, Tnf, Ptges, Bdkrb1, Ptgis, Nox1, Hmox2, Nos3, Alox12, Stat1, Nfkb1, Il1r1, Ddah2, Nox4, Slc11a1, Ifng, Cth, Hmox1, Ptgs2, Rela, Sod2, Nfkbia, Irf1, Sod3, Il1b, Ptgs1, Icam1, Mapk14, Cybb, Il6	17523, 17533, 11898, 17969, 29876, 21926, 64292, 12061, 19223, 237038, 15369, 18127, 11684, 20846, 18033, 16177, 51793, 50490, 18173, 15978, 107869, 15368, 19225, 19697, 20656, 18035, 16362, 20657, 16176, 19224, 15894, 26416, 13058, 16193
FOXP3	no	20371	4.28865e-22	n/a	46	8.0139	258	Foxo1, Mrc1, Msc, Nt5e, Il4, Rora, Irf7, Cxcr3, Entpd1, Stat5a, Cd86, Smad3, Rorc, Il1r1, Cd4, Stat6, Il17a, Map3k8, Ifng, Hbegf, Socs3, Il15, Tet2, Cd28, Tgfb1, Pdcd1lg2, Smad7, Irf1, Itgax, Lgals3, Cd274, Id3, Arhgap15, Itga4, Cd200, Tbx21, Il22, Cd80, Il13, Ccl20, Tnfrsf18, Cblb, Pdcd1, Havcr2, Il10, Ctla4	56458, 17533, 17681, 23959, 16189, 19883, 54123, 12766, 12495, 20850, 12524, 17127, 19885, 16177, 12504, 20852, 16171, 26410, 15978, 15200, 12702, 16168, 214133, 12487, 21803, 58205, 17131, 16362, 16411, 16854, 60533, 15903, 76117, 16401, 17470, 57765, 50929, 12519, 16163, 20297, 21936, 208650, 18566, 171285, 16153, 12477
CYLD	yes	74256	4.63081e-22	n/a	37	4.96986	160	Mapk8, Foxo3, Relb, Nod2, Sqstm1, Irak3, Ikbkb, Dusp1, Hes1, Nfkb1, Mlkl, Nox4, Tnfrsf1a, Nfkb2, Cyr61, Tet2, Tnfaip3, Smad7, Ikbkg, Ddx58, Nfkbia, Traf2, Ntrk3, Pten, Stat3, Sgpl1, Hdac6, Ripk1, Atg5, Cblb, Ripk3, Mir21a, Ntrk1, Sigirr, Gsk3a, Traf6, Casp8	26419, 56484, 19698, 257632, 18412, 73914, 16150, 19252, 15205, 18033, 74568, 50490, 21937, 18034, 16007, 214133, 21929, 17131, 16151, 230073, 18035, 22030, 18213, 19211, 20848, 20397, 15185, 19766, 11793, 208650, 56532, 387140, 18211, 24058, 606496, 22034, 12370
IL12RB1	no	16161	4.90766e-22	n/a	32	3.54103	114	Il18r1, Il4, Tlr9, Irak4, Stat5a, Il17ra, Rorc, Alox12, Stat1, Tnfrsf1a, Cd4, Slc11a1, Il17a, Ifng, Il15, Ikbkg, Mcu, Irf1, Il1b, Stat3, Il18, Tbx21, Il22, Cd226, Cd80, Cybb, Sphk2, Irf3, Tlr4, Il4ra, Irf8, Il10	16182, 16189, 81897, 266632, 20850, 16172, 19885, 11684, 20846, 21937, 12504, 18173, 16171, 15978, 16168, 16151, 215999, 16362, 16176, 20848, 16173, 57765, 50929, 225825, 12519, 13058, 56632, 54131, 21898, 16190, 15900, 16153
ITGA4	yes	16401	5.3149e-22	n/a	49	9.19424	296	Pik3cg, Fas, Itgav, Rock1, Sele, Nt5e, Ccl5, Cxcr3, Entpd1, Itga1, Fcgr2b, Cd86, Bmp4, Itgb6, Cd38, Ccl4, Cd36, Cd4, Cxcr4, Notch1, Ccl3, Cd44, Ccr5, Cd47, Cd14, Itgb5, Cd28, Mme, Thbs1, Itgb2, Tfpi2, Itgax, Itgam, Cx3cr1, C5ar1, Id1, Dpp4, Cd40, Cd200, Icam1, Vtn, Cd80, Itga5, Selp, Sirpa, Fn1, Vcam1, Ctla4, Itgb1	30955, 14102, 16410, 19877, 20339, 23959, 20304, 12766, 12495, 109700, 14130, 12524, 12159, 16420, 12494, 20303, 12491, 12504, 12767, 18128, 20302, 12505, 12774, 16423, 12475, 16419, 12487, 17380, 21825, 16414, 21789, 16411, 16409, 13051, 12273, 15901, 13482, 21939, 17470, 15894, 22370, 12519, 16402, 20344, 19261, 14268, 22329, 12477, 16412
CSF3	no	12985	5.32794e-22	n/a	33	3.82058	123	Flt3l, Fgf2, Cxcl1, Ccl5, Mmp14, Csf1, Stat5a, Epo, Il1r1, Ccl2, Cx3cl1, Ccl4, Il17a, Il17c, Cxcr2, Socs3, Il15, Ccl3, Thpo, Cxcl10, Il1a, Cxcl12, Itga4, Stat3, Jak1, Il13, Ccl20, Angpt1, Lcn2, Hgf, Hsf1, Kitl, Il6	14256, 14173, 14825, 20304, 17387, 12977, 20850, 13856, 16177, 20296, 20312, 20303, 16171, 234836, 12765, 12702, 16168, 20302, 21832, 15945, 16175, 20315, 16401, 20848, 16451, 16163, 20297, 11600, 16819, 15234, 15499, 17311, 16193
PF4	no	56744	5.32794e-22	n/a	33	3.82058	123	Serpinf2, Sele, Fgf2, Cxcl1, Ccl5, Sphk1, Cxcr3, F2rl3, Pdgfb, Ccl2, Cx3cl1, Ccl4, Ccr1, Fga, Cxcr2, F8, Socs3, Ccl3, Proc, Thpo, Thbs1, Tgfb1, Cxcl16, Cxcl10, Cxcl12, Itga4, Chil1, Vtn, Col18a1, Ccl20, Selp, Vwf, Cbfa2t3	18816, 20339, 14173, 14825, 20304, 20698, 12766, 14065, 18591, 20296, 20312, 20303, 12768, 14161, 12765, 14069, 12702, 20302, 19123, 21832, 21825, 21803, 66102, 15945, 20315, 16401, 12654, 22370, 12822, 20297, 20344, 22371, 12398
PMAIP1	yes	58801	5.40399e-22	n/a	39	5.62216	181	Fas, Foxo1, Egr1, Mapk8, Foxo3, Tnfsf10, Bax, Trp53, Atf3, Ddit3, Atg7, Gadd45a, Birc5, Bcl2l11, Bcl2l1, Il15, Mapk9, Rela, Mkl1, Tnfaip3, Mavs, Hspa5, Ddx58, Irf1, Cdkn2c, Bak1, Bid, Pou5f1, Bcl2, Irf3, Parp1, Casp9, Sirt1, Bmi1, Cflar, Mdm2, Ppm1d, Mir17, Casp8	14102, 56458, 13653, 26419, 56484, 22035, 12028, 22059, 11910, 13198, 74244, 13197, 11799, 12125, 12048, 16168, 26420, 19697, 223701, 21929, 228607, 14828, 230073, 16362, 12580, 12018, 12122, 18999, 12043, 54131, 11545, 12371, 93759, 12151, 12633, 17246, 53892, 723905, 12370
SELP	yes	20344	5.61044e-22	n/a	31	3.29253	106	Itgav, Ptx3, Mfge8, Sele, F2r, Mir140, Ccl5, Mmp14, Adamts13, Itga1, Cd36, Plaur, F8, Cd44, Thpo, Cd47, Cd14, Dkk1, Itgax, Itgam, F3, Itga4, Cd40, Icam1, Vtn, Itga5, Cdh5, Ptafr, Vcam1, Vwf, Itgb1	16410, 19288, 17304, 20339, 14062, 387158, 20304, 17387, 279028, 109700, 12491, 18793, 14069, 12505, 21832, 16423, 12475, 13380, 16411, 16409, 14066, 16401, 21939, 15894, 22370, 16402, 12562, 19204, 22329, 22371, 16412
IRS1	no	16367	5.77023e-22	n/a	52	10.4056	335	Akt2, Foxo1, Mapk8, Foxo3, Rptor, Akt1, Rictor, Adipoq, Irak1, Irak3, Tsc1, Ikbkb, Adrb3, Mtor, Nos3, Stat6, Pik3r1, Socs3, Pkd1, Slc2a1, Src, Ptpn1, Shc1, Igf1r, Map3k1, Rxra, Jak2, Prkcd, Igf1, Rock2, Trim72, Ptpn11, Gsk3b, Rheb, Jak1, Chuk, Pin1, Ghr, Ppargc1a, Grk2, Pdk4, Prkcb, Cblb, Sirpa, Il4ra, Igf2, Mapk3, Gsk3a, Prkca, Irs2, Ucp2, Pparg	11652, 56458, 26419, 56484, 74370, 11651, 78757, 11450, 16179, 73914, 64930, 16150, 11556, 56717, 18127, 20852, 18708, 12702, 18763, 20525, 20779, 19246, 20416, 16001, 26401, 20181, 16452, 18753, 16000, 19878, 434246, 19247, 56637, 19744, 16451, 12675, 23988, 14600, 19017, 110355, 27273, 18751, 208650, 19261, 16190, 16002, 26417, 606496, 18750, 384783, 22228, 19016
TRAF5	no	22033	7.67213e-22	n/a	31	3.3236	107	Foxo1, Mapk8, Il18r1, Tnf, Cxcl1, Irak1, Ikbkb, Tnfrsf1b, Irak4, Nfkb1, Tnfrsf1a, Map3k5, Il17a, Mapk9, Rela, Map3k1, Tnfaip3, Mavs, Ikbkg, Tnfrsf12a, Nfkbia, Traf2, Cd40, Jun, Chuk, Ripk1, Tnfrsf18, Irf3, Traf6, Il6, Casp8	56458, 26419, 16182, 21926, 14825, 16179, 16150, 21938, 266632, 18033, 21937, 26408, 16171, 26420, 19697, 26401, 21929, 228607, 16151, 27279, 18035, 22030, 21939, 16476, 12675, 19766, 21936, 54131, 22034, 16193, 12370
FAS	yes	14102	8.14683e-22	n/a	47	8.51089	274	Mapk8, Smpd1, Tnfsf10, Bax, Tnfrsf1b, Casp4, Itga1, Cd86, Il1r1, Cd38, Tnfrsf1a, Cd4, Map3k5, Gadd45a, Birc5, Bcl2l11, Bcl2l1, Pmaip1, Nfkb2, Pycard, Cd28, Tnfrsf21, Scd1, Tnfrsf12a, Fasl, Traf2, Irf5, Casp2, Itga4, Cd40, Bak1, C3ar1, Ripk1, Bid, Cd80, Bcl2, Tnfrsf18, Cr1l, Ripk3, Tmbim6, Parp1, Casp9, Cflar, Irf8, Itgb1, Casp1, Casp8	26419, 20597, 22035, 12028, 21938, 12363, 109700, 12524, 16177, 12494, 21937, 12504, 26408, 13197, 11799, 12125, 12048, 58801, 18034, 66824, 12487, 94185, 20249, 27279, 14103, 22030, 27056, 12366, 16401, 21939, 12018, 12267, 19766, 12122, 12519, 12043, 21936, 12946, 56532, 110213, 11545, 12371, 12633, 15900, 16412, 12362, 12370
C1QB	no	12260	8.94441e-22	n/a	38	5.37366	173	Grn, Msr1, Angptl4, Mertk, Nt5e, Clu, Cfb, Irf7, Ctss, Fcgr2b, Irf9, Stat1, Cx3cl1, Ccr1, C3, Dnase1, Ifng, Gadd45a, Cd14, Tyrobp, Tgfb1, Mt2, Itgb2, Cxcl10, Itgax, Itgam, C5ar1, Tgfbr3, Il1b, C3ar1, S100a9, Cr1l, Cd5l, Fn1, Lcn2, Tnfsf12, S100a8, Irf8	14824, 20288, 57875, 17289, 23959, 12759, 14962, 54123, 13040, 14130, 16391, 20846, 20312, 12768, 12266, 13419, 15978, 13197, 12475, 22177, 21803, 17750, 16414, 15945, 16411, 16409, 12273, 21814, 16176, 12267, 20202, 12946, 11801, 14268, 16819, 21944, 20201, 15900
BCL3	no	12051	8.94441e-22	n/a	38	5.37366	173	Akt2, Mapkapk2, Relb, Irak3, Ikbkb, Dusp1, Nfkb1, Nme1, Cyld, Bcl2l11, Bcl2l1, Il17c, Nfkb2, Socs3, Mapk9, Rela, Rara, Tnfaip3, Ikbkg, Tnfrsf12a, Nfkbia, Cebpd, Hdac1, Jun, Gsk3b, Stat3, Chuk, Il22, Cd80, Pou5f1, Bcl2, Ppargc1a, Pdk4, Mmp13, Tnfsf12, Sigirr, Cflar, Il10	11652, 17164, 19698, 73914, 16150, 19252, 18033, 18102, 74256, 12125, 12048, 234836, 18034, 12702, 26420, 19697, 19401, 21929, 16151, 27279, 18035, 12609, 433759, 16476, 56637, 20848, 12675, 50929, 12519, 18999, 12043, 19017, 27273, 17386, 21944, 24058, 12633, 16153
TLR1	no	21897	9.30633e-22	n/a	33	3.8827	125	Mapk8, Nlrp3, Il18r1, Nod2, Irak1, Irak3, Tlr9, Irak4, Cd86, Tlr3, Nfkb1, Trem1, Il1r1, Ccr1, Slc11a1, Tlr2, Ticam1, Cd14, Il33, Map3k1, Ddx58, Myd88, Ly96, Il1b, Cd40, Havcr1, Ccl20, Irf3, Tlr4, Sigirr, Tirap, Traf6, Il6	26419, 216799, 16182, 257632, 16179, 73914, 81897, 266632, 12524, 142980, 18033, 58217, 16177, 12768, 18173, 24088, 106759, 12475, 77125, 26401, 230073, 17874, 17087, 16176, 21939, 171283, 20297, 54131, 21898, 24058, 117149, 22034, 16193
TAB2	no	68652	1.0452e-21	n/a	31	3.35466	108	Mapk8, Tnf, Irak1, Sqstm1, Irak3, Ikbkb, Irak4, Tlr3, Nfkb1, Map3k5, Cyld, Il17a, Fcgr4, Tlr2, Rela, Map3k1, Smad7, Ikbkg, Cxcl10, Traf2, Myd88, Ly96, Il1b, Jun, Chuk, Ripk1, Mapk14, Atg5, Tlr4, Traf6, Casp1	26419, 21926, 16179, 18412, 73914, 16150, 266632, 142980, 18033, 26408, 74256, 16171, 246256, 24088, 19697, 26401, 17131, 16151, 15945, 22030, 17874, 17087, 16176, 16476, 12675, 19766, 26416, 11793, 21898, 22034, 12362
LY6C1	no	17067	1.0452e-21	n/a	31	3.35466	108	Flt3l, Fas, Itgav, Mrc1, Csf1r, Tlr9, Ccr2, Cd86, Ly6a, Ccl2, Cd4, Il17a, Ifng, COX2, Cd44, Cd14, Cd28, Nos2, Fasl, Itgax, Itgam, Cx3cr1, Lgals3, Cd274, Itga4, Tbx21, Il22, Cd80, Havcr2, Il10, Fyn	14256, 14102, 16410, 17533, 12978, 81897, 12772, 12524, 110454, 20296, 12504, 16171, 15978, 17709, 12505, 12475, 12487, 18126, 14103, 16411, 16409, 13051, 16854, 60533, 16401, 57765, 50929, 12519, 171285, 16153, 14360
IL4RA	yes	16190	1.09052e-21	n/a	40	6.05702	195	Mrc1, Il6st, Il18r1, Csf1r, Nod2, Il4, Tnfrsf1b, Entpd1, Stat5a, Ccr2, Fcgr2b, Cd86, Adrb3, Il17ra, F2rl1, Il1r1, Ccl4, Tnfrsf1a, Stat6, Ifng, Il17c, Cxcr2, Il15, Cd14, Shc1, Il33, Tbxa2r, Jak2, Il1a, Itgax, Itgam, Cd74, Cd40, Jak1, Tbx21, Cd80, Il13, Irs2, Il10, Ctla4	17533, 16195, 16182, 12978, 257632, 16189, 21938, 12495, 20850, 12772, 14130, 12524, 11556, 16172, 14063, 16177, 20303, 21937, 20852, 15978, 234836, 12765, 16168, 12475, 20416, 77125, 21390, 16452, 16175, 16411, 16409, 16149, 21939, 16451, 57765, 12519, 16163, 384783, 16153, 12477
NFKBIB	no	18036	1.13962e-21	n/a	29	2.85767	92	Mapk8, Relb, Tnf, Mmp9, Irak1, Irak3, Ikbkb, Irak4, Nfkb1, Nfe2l2, Bcl2l1, Nfkb2, Ptgs2, Ltbp4, Rela, Cd28, Sod2, Nos2, Ikbkg, Nfkbia, Traf2, Myd88, Il1b, Chuk, Mapk14, Irf3, Egln2, Mapk3, Traf6	26419, 19698, 21926, 17395, 16179, 73914, 16150, 266632, 18033, 18024, 12048, 18034, 19225, 108075, 19697, 12487, 20656, 18126, 16151, 18035, 22030, 17874, 16176, 12675, 26416, 54131, 112406, 26417, 22034
CCL24	no	56221	1.22468e-21	n/a	33	3.91377	126	Mrc1, Cxcl1, Ccl5, Il4, Cxcr3, Ccr2, Ccl2, Cx3cl1, Ccl4, Ccr1, Cxcr4, Stat6, Il17a, Map3k8, Cxcr2, Ccl3, Ccr5, Il33, Cxcl16, Cxcl10, Itgax, Cx3cr1, Cxcl12, Il1b, Icam1, Il18, Il13, Ccl20, Tlr4, Sigirr, Vcam1, Il10, Il6	17533, 14825, 20304, 16189, 12766, 12772, 20296, 20312, 20303, 12768, 12767, 20852, 16171, 26410, 12765, 20302, 12774, 77125, 66102, 15945, 16411, 13051, 20315, 16176, 15894, 16173, 16163, 20297, 21898, 24058, 22329, 16153, 16193
IL23R	no	209590	1.33098e-21	n/a	40	6.08808	196	Ptger4, Nod2, Irak1, Rora, Sgk1, Tlr9, Irak4, Stat5a, Il17ra, Rorc, Ly6a, Stat1, Il1r1, Tnfrsf1a, Cd4, Ccr1, Il17a, Il17c, Fcgr4, Il15, Cd28, Il33, Tnfaip3, Clock, Nfkbia, Jak2, Irf5, Tgfbr3, Cd40, Stat3, Il18, Tbx21, Il22, Il13, Ccl20, Tlr4, Lcn2, Il10, Ctla4, Traf6	19219, 257632, 16179, 19883, 20393, 81897, 266632, 20850, 16172, 19885, 110454, 20846, 16177, 21937, 12504, 12768, 16171, 234836, 246256, 16168, 12487, 77125, 21929, 12753, 18035, 16452, 27056, 21814, 21939, 20848, 16173, 57765, 50929, 16163, 20297, 21898, 16819, 16153, 12477, 22034
AREG	no	11839	1.8512e-21	n/a	44	7.54798	243	Egr1, Il18r1, Egf, Nt5e, Cxcl1, Mir34a, Elavl1, Entpd1, Gdf15, Pdgfb, F2rl1, Atf3, Il1r1, Tnfrsf1a, Erbb2, Gadd45a, Hbegf, Adam17, Ticam1, Src, Ptgs2, Cyr61, Il33, Igf1r, Thbs1, Tnfaip3, Tfpi2, Nrg1, Il1a, Pten, Cxcl12, Ctgf, Creb1, Ccl20, Egfr, Mmp13, Yap1, Erbb4, Hpgd, Adam10, Hgf, Fgf7, Fst, Egln1	13653, 16182, 13645, 23959, 14825, 723848, 15568, 12495, 23886, 18591, 14063, 11910, 16177, 21937, 13866, 13197, 15200, 11491, 106759, 20779, 19225, 16007, 77125, 16001, 21825, 21929, 21789, 211323, 16175, 19211, 20315, 14219, 12912, 20297, 13649, 17386, 22601, 13869, 15446, 11487, 15234, 14178, 14313, 112405
CD24A	no	12484	2.24901e-21	n/a	48	9.10106	293	Ptger4, Lgals1, Mmp2, Itgav, Nt5e, Mir34a, Entpd1, Hes1, Fcgr2b, Cd86, Ly6a, Stat1, Cd38, Erbb2, Cxcr4, Notch1, Pdcd4, L1cam, Src, Cd44, Cd47, Cd14, Cd28, Mme, Itgb2, Shh, Tfpi2, Itgax, Itgam, Cd274, Cd74, Itga4, Dpp4, Cd40, Cd200, Spp1, Stat3, Cd80, Pou5f1, Nanog, Muc1, Itga5, Mir21a, Lcn2, Cldn4, Bmi1, Klf4, Itgb1	19219, 16852, 17390, 16410, 23959, 723848, 12495, 15205, 14130, 12524, 110454, 20846, 12494, 13866, 12767, 18128, 18569, 16728, 20779, 12505, 16423, 12475, 12487, 17380, 16414, 20423, 21789, 16411, 16409, 60533, 16149, 16401, 13482, 21939, 17470, 20750, 20848, 12519, 18999, 71950, 17829, 16402, 387140, 16819, 12740, 12151, 16600, 16412
BAX	yes	12028	2.31383e-21	n/a	39	5.83959	188	Fas, Egr1, Mfn2, Rock1, Tnfsf10, Oma1, Trp53, Atf3, Opa1, Ddit3, Pdcd4, Birc5, Bcl2l11, Bcl2l1, Pmaip1, Nfkb2, Hspa5, Npm1, Fasl, Sirt3, Casp2, Gsk3b, Bak1, Ntf3, Bid, Mapk14, Bcl2, Ppargc1a, Irf3, Tmbim6, Parp1, Ntrk1, Casp9, Sirt1, Cflar, Irf8, Irs2, Klf4, Casp8	14102, 13653, 170731, 19877, 22035, 67013, 22059, 11910, 74143, 13198, 18569, 11799, 12125, 12048, 58801, 18034, 14828, 18148, 14103, 64384, 12366, 56637, 12018, 18205, 12122, 26416, 12043, 19017, 54131, 110213, 11545, 18211, 12371, 93759, 12633, 15900, 384783, 16600, 12370
SREBF1	no	20787	2.34765e-21	n/a	49	9.50486	306	Akt2, Angptl4, Fas, Foxo1, Egr1, Rptor, Idh1, Adipoq, Rora, Hnf4a, Mtor, Sp1, Cd36, Ddit3, Fabp4, Socs3, Xbp1, Hmgb1, Nr1h2, Ptpn1, Mapk9, Scd1, Hspa5, Rxra, Nr1i2, Nr1h4, Ppard, Mir29a, Sirt3, Cebpd, Nr1h3, Gsk3b, Arntl, Ppargc1a, Pdk4, Ppara, Cd5l, Prkaa2, Sirt1, Prkaa1, Lep, Plin2, Fgf7, Irs2, Ucp2, Hyou1, Mir122, Pparg, Pla2g6	11652, 57875, 14102, 56458, 13653, 74370, 15926, 11450, 19883, 15378, 56717, 20683, 12491, 13198, 11770, 12702, 22433, 15289, 22260, 19246, 26420, 20249, 14828, 20181, 18171, 20186, 19015, 387222, 64384, 12609, 22259, 56637, 11865, 19017, 27273, 19013, 11801, 108079, 93759, 105787, 16846, 11520, 14178, 384783, 22228, 12282, 387231, 19016, 53357
IL31	no	76399	3.1585e-21	n/a	29	2.95086	95	Cxcl1, Il4, Stat1, Ccl2, Stat6, Il17a, Ifng, Socs3, Il15, Il33, Tgfb1, Cxcl16, Cxcl10, Rtn4, Il1a, Ngf, Il1b, Stat3, Jak1, Il18, Il22, Il13, Ccl20, Il4ra, Mapk3, Il10, Epas1, Kitl, Il6	14825, 16189, 20846, 20296, 20852, 16171, 15978, 12702, 16168, 77125, 21803, 66102, 15945, 68585, 16175, 18049, 16176, 20848, 16451, 16173, 50929, 16163, 20297, 16190, 26417, 16153, 13819, 17311, 16193
TBK1	no	56480	3.88158e-21	n/a	42	6.95781	224	Grn, Nod2, Akt1, Ccl5, Irak1, Sqstm1, Irf7, Ikbkb, Irak4, Tlr3, Stat1, Nfkb1, Tardbp, Cyld, Stat6, Il17a, Ticam1, Socs3, Rela, Mavs, Ikbkg, Ddx58, Nfkbia, Cxcl10, Traf2, Irf1, Irf5, Myd88, Ly96, Ptpn11, Gsk3b, Chuk, Ripk1, Atg5, Irf3, Yap1, Tlr4, Bmi1, Tmem173, Tirap, Traf6, Dnmt3a	14824, 257632, 11651, 20304, 16179, 18412, 54123, 16150, 266632, 142980, 20846, 18033, 230908, 74256, 20852, 16171, 106759, 12702, 19697, 228607, 16151, 230073, 18035, 15945, 22030, 16362, 27056, 17874, 17087, 19247, 56637, 12675, 19766, 11793, 54131, 22601, 21898, 12151, 72512, 117149, 22034, 13435
TEK	yes	21687	3.96373e-21	n/a	38	5.59109	180	Foxo1, Fgf2, Csf1r, Akt1, Vegfd, Csf1, Pdgfb, Nos3, Vegfa, Nox4, Cxcr4, Notch1, Hbegf, Flt1, Proc, Prox1, Cd14, Shc1, Thbs1, Sirt3, Ptpn11, Angpt2, Angptl2, Col18a1, Efnb2, Jam3, Angpt1, Cdh5, Fgfr1, Vcam1, Vwf, Met, Epas1, Hif1a, Abl1, Itgb1, Pdgfrb, Egln1	56458, 14173, 12978, 11651, 14205, 12977, 18591, 18127, 22339, 50490, 12767, 18128, 15200, 14254, 19123, 19130, 12475, 20416, 21825, 64384, 19247, 11601, 26360, 12822, 13642, 83964, 11600, 12562, 14182, 22329, 22371, 17295, 13819, 15251, 11350, 16412, 18596, 112405
BCL2L2	no	12050	4.35402e-21	n/a	37	5.28048	170	Fas, Mmp2, Mapk8, App, Akt1, Bax, Casp4, Sp1, Nme1, Mir146, Gadd45a, Birc5, Bcl2l11, Bcl2l1, Pmaip1, Nfkb2, Src, Prkce, Tnfrsf21, Tnfrsf12a, Fasl, Gsn, Casp2, Bak1, Arntl, Bid, Bcl2, Tmbim6, Tnfsf12, Casp9, Met, Mdm2, Gdnf, Mir29b-1, Mir122, Casp1, Casp8	14102, 17390, 26419, 11820, 11651, 12028, 12363, 20683, 18102, 387164, 13197, 11799, 12125, 12048, 58801, 18034, 20779, 18754, 94185, 27279, 14103, 227753, 12366, 12018, 11865, 12122, 12043, 110213, 21944, 12371, 17295, 17246, 14573, 387223, 387231, 12362, 12370
RETNLA	no	57262	4.3956e-21	n/a	29	2.98192	96	Mrc1, Sftpd, Akt1, Ccl5, Il4, Cd86, Vegfa, Notch1, Pdcd4, Stat6, Il17a, Pik3r1, Il33, Pdcd1lg2, Nos2, Nfkbia, Itgax, Cx3cr1, Lgals3, Il18, Tbx21, Il13, Il4ra, Fn1, Vcam1, Klf4, Il10, Epas1, Hif1a	17533, 20390, 11651, 20304, 16189, 12524, 22339, 18128, 18569, 20852, 16171, 18708, 77125, 58205, 18126, 18035, 16411, 13051, 16854, 16173, 57765, 16163, 16190, 14268, 22329, 16600, 16153, 13819, 15251
PRKCE	yes	18754	4.87342e-21	n/a	38	5.62216	181	Plce1, Fkbp1a, Mapk8, Tnfsf10, Gga3, Akt1, Adora2b, Rictor, Irak1, Nox1, Dusp1, F2rl1, Mir146, Slc12a2, Adora1, Adam17, Src, Aldh2, Mapk9, Prkcd, Agtr2, Prkcg, Rock2, Myd88, Gsk3b, Stat3, Mapk14, Grk2, Prkcb, S1pr1, Trpv1, Cldn4, Mapk3, Prkca, Edn1, Irs2, Rhoa, Pla2g6	74055, 14225, 26419, 22035, 260302, 11651, 11541, 78757, 16179, 237038, 19252, 14063, 387164, 20496, 11539, 11491, 20779, 11669, 26420, 18753, 11609, 18752, 19878, 17874, 56637, 20848, 26416, 110355, 18751, 13609, 193034, 12740, 26417, 18750, 13614, 384783, 11848, 53357
BECN1	no	56208	4.87342e-21	n/a	38	5.62216	181	Mrc1, Mapk8, Mfn2, Foxo3, Sqstm1, Tsc1, Mtor, Tfeb, Erbb2, Hspb2, Atg7, Gadd45a, Bcl2l11, Bcl2l1, Pik3r1, Xbp1, Hmgb1, Rela, Park2, Scd1, Traf2, Irf1, Pten, Eif2ak4, Casp2, Ctsb, Rheb, Bak1, Ripk1, Atg5, Bcl2, Prkcb, Prkaa2, Tmbim6, Sirt1, Epas1, Traf6, Mir17	17533, 26419, 170731, 56484, 18412, 64930, 56717, 21425, 13866, 69253, 74244, 13197, 12125, 12048, 18708, 22433, 15289, 19697, 50873, 20249, 22030, 16362, 19211, 27103, 12366, 13030, 19744, 12018, 19766, 11793, 12043, 18751, 108079, 110213, 93759, 13819, 22034, 723905
RIPK2	no	192656	5.70306e-21	n/a	35	4.69031	151	Fas, Mapk8, Nlrp3, Nod2, Cxcl1, Irak1, Ikbkb, Nfkb1, Tnfrsf1a, Cyld, Il17a, Gadd45a, Tlr2, Pycard, Mapk9, Tnfrsf21, Mavs, Ikbkg, Nfkbia, Fasl, Traf2, Myd88, Chuk, Ripk1, Mapk14, Tlr4, Casp9, Sigirr, Cflar, Tirap, Irs2, Il10, Traf6, Casp1, Casp8	14102, 26419, 216799, 257632, 14825, 16179, 16150, 18033, 21937, 74256, 16171, 13197, 24088, 66824, 26420, 94185, 228607, 16151, 18035, 14103, 22030, 17874, 12675, 19766, 26416, 21898, 12371, 24058, 12633, 117149, 384783, 16153, 22034, 12362, 12370
BNIP3	no	12176	5.96959e-21	n/a	44	7.76541	250	Foxo1, Mapk8, Mfn2, Foxo3, Tnfsf10, Sesn2, Bax, Sqstm1, Mmp14, Dusp1, Mtor, Tfeb, Atf3, Opa1, Vegfa, Pdcd4, Dnm1l, Atg7, Vhl, Bcl2l11, Bcl2l1, Pmaip1, Slc2a1, COX2, Cd47, Park2, Tfpi2, Sirt3, Ctsb, Hdac1, Sod3, Tgm2, Rheb, Bak1, Atg5, Bcl2, Egln2, Casp9, Sirt1, Cflar, Epas1, Hif1a, Ucp2, Egln1	56458, 26419, 170731, 56484, 22035, 230784, 12028, 18412, 17387, 19252, 56717, 21425, 11910, 74143, 22339, 18569, 74006, 74244, 22346, 12125, 12048, 58801, 20525, 17709, 16423, 50873, 21789, 64384, 13030, 433759, 20657, 21817, 19744, 12018, 11793, 12043, 112406, 12371, 93759, 12633, 13819, 15251, 22228, 112405
TLR6	no	21899	6.20069e-21	n/a	31	3.54103	114	Nod2, Ccl5, Irak1, Mmp14, Tlr9, Irak4, Tlr3, Nfkb1, Trem1, Ccl2, Il17a, Tlr2, Cd14, Il33, Map3k1, Cxcl10, Il1a, Itgam, Myd88, Ly96, Il1b, Chuk, Il18, Cd80, Il13, Jam3, Tlr4, Sigirr, Tirap, Traf6, Il6	257632, 20304, 16179, 17387, 81897, 266632, 142980, 18033, 58217, 20296, 16171, 24088, 12475, 77125, 26401, 15945, 16175, 16409, 17874, 17087, 16176, 12675, 16173, 12519, 16163, 83964, 21898, 24058, 117149, 22034, 16193
PELI1	no	67245	6.26861e-21	n/a	25	2.08113	67	Irak1, Smad6, Irak3, Irak4, Tlr3, Nfkb1, Mlkl, Il1r1, Tlr2, Ticam1, Tgfb1, Smad7, Irf5, Myd88, Ly96, Chuk, Ripk1, Bid, Irf3, Ripk3, Mir21a, Tlr4, Cflar, Irf8, Traf6	16179, 17130, 73914, 266632, 142980, 18033, 74568, 16177, 24088, 106759, 21803, 17131, 27056, 17874, 17087, 12675, 19766, 12122, 54131, 56532, 387140, 21898, 12633, 15900, 22034
SIRT3	yes	64384	6.34013e-21	n/a	32	3.82058	123	Foxo1, Pfkfb3, Mfn2, Nlrp3, Foxo3, Aco1, Bax, Nampt, Smad3, Opa1, Nox4, Nfe2l2, Fabp4, Aldh2, Shc1, Sod2, Mcu, Tek, Hdac1, Gpx1, Hdac6, Ppargc1a, Pdk4, Angpt1, Parp1, Sirt1, Hspd1, Epas1, Hif1a, Ucp2, Pparg, Egln1	56458, 170768, 170731, 216799, 56484, 11428, 12028, 59027, 17127, 74143, 50490, 18024, 11770, 11669, 20416, 20656, 215999, 21687, 433759, 14775, 15185, 19017, 27273, 11600, 11545, 93759, 15510, 13819, 15251, 22228, 19016, 112405
IRF4	no	16364	7.3659e-21	n/a	49	9.75335	314	Foxo1, Foxo3, Relb, Il18r1, Nod2, Ccl5, Il4, Rora, Irak3, Irf7, Stat5a, Rorc, Irf9, Stat1, Nfkb1, Sh3bp5, Cd38, Cyld, Stat6, Il17a, Pmaip1, Nfkb2, Socs3, Xbp1, Rela, Il33, Mme, Irf1, Smad2, Irf5, Rock2, Myd88, Cd40, Stat3, Jak1, Tbx21, Il22, Bcl2, Il13, Prkcb, Irf3, Sigirr, Cflar, Irf8, Klf4, Il10, Abl1, Traf6, Pla2g6	56458, 56484, 19698, 16182, 257632, 20304, 16189, 19883, 73914, 54123, 20850, 19885, 16391, 20846, 18033, 24056, 12494, 74256, 20852, 16171, 58801, 18034, 12702, 22433, 19697, 77125, 17380, 16362, 17126, 27056, 19878, 17874, 21939, 20848, 16451, 57765, 50929, 12043, 16163, 18751, 54131, 24058, 12633, 15900, 16600, 16153, 11350, 22034, 53357
[truncated: 6,294 more rows]

## Sheet: sheet 6
Disease	Disease id	P-value	Adjusted p-value	# Genes (observed)	# Genes (expected)	# Genes (total)	List of observed genes	Gene ids
[truncated: 3,976 more rows]

## Sheet: sheet 7
MeSH-Term	MeSH-Term id(s)	P-value	Adjusted p-value	# Genes (observed)	# Genes (expected)	# Genes (total)	List of observed genes	Gene ids	Original gene ids
[truncated: 3,573 more rows]

## Sheet: sheet 8
Network	Network id	P-value	Adjusted p-value	# Genes (observed)	# Genes (expected)	# Genes (total)	List of observed genes	Gene ids
[truncated: 223 more rows]
